# Supplementary material for: Longevity‐related molecular pathways are subject to midlife “switch” in humans
Source: Aging Cell. 2019 Jun 6;18(4):e12970. doi: 10.1111/acel.12970 (PMC6612641; doi:10.1111/acel.12970)
Supplement: Supplementary file 12 [file ACEL-18-e12970-s012.xlsx]

## Sheet: Data 1
Muscle CDF PS	Feb 2018 Gene ID	biotype	Mito-minor IMPI Evidence	Average 4-study FDR 20-55yr	4 Studies - muscle R value (n=330, 20-55yr)	4 study ave R in muscle (n=247, 51-89yr)	4 study ave FDR muscle age (51-89yr)	Trajectory Grp 1 and 2 (<0.1 cut-off for grp2)			Potential HKG	Subset of common elements in "Muscle CoV <2%" and "Brain CoV <3%":	Share variance with Age	Muscle CoV	Brain CoV	log2 Muscle Intensity	log2 Brain Intensity
ENST00000431753	CFAP61	protein	Predicted NOT mitochondrial	2.00884e-07	0.453115	0.0755789	0.494692	2			ENST00000330877	ADSSL1	0	0.019	0.025	10.86	9.6
ENST00000406397	VSNL1	protein	Predicted NOT mitochondrial	1.95146e-06	0.364549	-0.0515744	0.527509	2			ENST00000360383	CDC16	0	0.02	0.023	7.47	9.67
ENST00000295156	VSNL1	protein	Predicted NOT mitochondrial	1.96493e-06	0.364404	-0.0537224	0.521873	2			ENST00000441626	CNBP	0	0.016	0.027	11.1	10.16
ENST00000303230	HCN1	protein	Predicted NOT mitochondrial	2.70962e-06	0.425238	-0.0870052	0.907608	2			ENST00000617797	CUL1	0	0.018	0.02	8.2	9.92
ENST00000476414	CFAP61	protein	Predicted NOT mitochondrial	9.63742e-06	0.421073	0.0931088	0.494692	2			ENST00000628568	FHL1	0	0.017	0.019	12.54	11.43
ENST00000245957	CFAP61	protein	Predicted NOT mitochondrial	1.4892e-05	0.399696	0.0495586	0.72992	2			ENST00000283179	HNRNPU	0	0.018	0.022	7.61	8.99
ENST00000538137	ZNF521	protein	Predicted NOT mitochondrial	2.21907e-05	-0.366885	-0.0243351	0.669512	2			ENST00000366922	IARS2	0	0.019	0.025	8.51	9.3
ENST00000539562	UNC13C	protein	Predicted NOT mitochondrial	2.31527e-05	0.329011	0.0782606	0.962804	2			ENST00000298307	KLHDC2	0	0.018	0.026	8.97	9.84
ENST00000467797	PTRHD1	protein	Predicted NOT mitochondrial	2.55929e-05	-0.390981	-0.0854222	0.835309	2			ENST00000396014	METTL9	0	0.018	0.02	8.06	10
ENST00000328379	PTRHD1	protein	Predicted NOT mitochondrial	3.58078e-05	-0.376187	-0.0841924	0.835309	2			ENST00000361381	MT-ND4	0	0.006	0.013	13.56	13.33
ENST00000545127	COA4	protein	Known mitochondrial	3.66217e-05	-0.344555	-0.0364586	0.929126	2			ENST00000322723	NCL	0	0.017	0.017	7.65	11.32
ENST00000614145	MRPS21	protein	Known mitochondrial	4.02067e-05	-0.350733	-0.0168657	0.835309	2			ENST00000540494	PDIA6	0	0.02	0.025	7.06	9.77
ENST00000474668	PTRHD1	protein	Predicted NOT mitochondrial	4.85413e-05	-0.383161	-0.0932433	0.800405	2			ENST00000578649	UBB	0	0.016	0.007	11.83	13.88
ENST00000399425	ZNF521	protein	Predicted NOT mitochondrial	6.1229e-05	-0.359083	-0.019424	0.905282	2			ENST00000022615	VDAC3	0	0.015	0.021	11.26	10.46
ENST00000541455	COA4	protein	Known mitochondrial	9.00032e-05	-0.332876	-0.0324503	0.907608	2			ENST00000256496	ARL8B	0.001	0.018	0.02	7.93	9.75
ENST00000355693	COA4	protein	Known mitochondrial	0.000104929	-0.331632	-0.0240553	0.933989	2			ENST00000548474	ATP5B	0.001	0.017	0.023	11.58	12.33
ENST00000356297	PXDNL	protein	Predicted NOT mitochondrial	0.000124498	0.38423	0.0858959	0.912477	2			ENST00000533657	CAPRIN1	0.001	0.019	0.015	7.57	12.44
ENST00000504154	SLIT2	protein	Predicted NOT mitochondrial	0.000141319	0.354474	0.00271681	0.360281	2			ENST00000418625	COPS6	0.001	0.018	0.024	8.46	10.36
ENST00000622093	SLIT2	protein	Predicted NOT mitochondrial	0.000141319	0.354148	0.00357887	0.521873	2			ENST00000357602	IPO5	0.001	0.018	0.029	8.28	8.5
ENST00000377308	CFAP61	protein	Predicted NOT mitochondrial	0.000152056	0.276635	0.0357944	0.835309	2			ENST00000409785	KCMF1	0.001	0.018	0.024	7.73	11.32
ENST00000580732	GREB1L	protein	Predicted NOT mitochondrial	0.000164257	0.358984	0.084814	0.975829	2			ENST00000361227	MT-ND3	0.001	0.013	0.019	13.09	13.09
ENST00000389656	CFAP61	protein	Predicted NOT mitochondrial	0.000165812	0.276292	0.0399074	0.835309	2			ENST00000544028	NRDC	0.001	0.016	0.017	9.9	8.49
ENST00000269218	GREB1L	protein	Predicted NOT mitochondrial	0.000175208	0.348039	0.0839787	0.988743	2			ENST00000586523	ATP5A1	0.002	0.019	0.019	10.78	8.57
ENST00000488789	DPH5	protein	Predicted NOT mitochondrial	0.000188947	-0.336376	0.0417034	0.97527	2			ENST00000490912	HNRNPA2B1	0.002	0.016	0.02	8.93	7.59
ENST00000399429	COL28A1	protein	Predicted NOT mitochondrial	0.000198335	0.371432	-0.0362974	0.819655	2			ENST00000361567	MT-ND5	0.002	0.017	0.012	12.84	13.62
ENST00000377293	CFAP61	protein	Predicted NOT mitochondrial	0.000213616	0.27399	0.0501136	0.805627	2			ENST00000353088	NSFL1C	0.002	0.019	0.014	7.9	10.87
ENST00000487316	PTRHD1	protein	Predicted NOT mitochondrial	0.000213804	-0.363775	-0.0755264	0.878908	2			ENST00000544496	PCMT1	0.003	0.017	0.026	8.65	11.43
ENST00000424526	GREB1L	protein	Predicted NOT mitochondrial	0.000223402	0.345125	0.0738025	0.907608	2			ENST00000430321	UBR3	0.003	0.018	0.019	9.89	11.6
ENST00000584787	ZNF521	protein	Predicted NOT mitochondrial	0.000234741	-0.343858	-0.0304077	0.819655	2			ENST00000298159	CFL2	0.004	0.018	0.019	10.74	11.15
ENST00000430711	COL28A1	protein	Predicted NOT mitochondrial	0.000242117	0.378296	-0.0669242	0.899864	2			ENST00000340766	PPP1CC	0.004	0.017	0.018	10.49	10.48
ENST00000464097	ADA	protein	Predicted NOT mitochondrial	0.000250434	-0.310688	-0.0685881	0.704169	2			ENST00000269122	CLTC	0.005	0.019	0.024	8.48	9.32
ENST00000468719	CFAP61	protein	Predicted NOT mitochondrial	0.000252533	0.37486	0.0844122	0.676733	2			ENST00000521861	EIF3H	0.005	0.018	0.028	8.25	10.72
ENST00000537820	ADA	protein	Predicted NOT mitochondrial	0.000258112	-0.326226	-0.0692759	0.508756	2			ENST00000452783	SUN1	0.005	0.02	0.021	8.78	10.26
ENST00000325455	PGR	protein	Predicted NOT mitochondrial	0.000262443	0.291635	-0.0673216	0.912477	2			ENST00000389044	TRIP12	0.005	0.019	0.024	8.45	10.41
ENST00000550030	CRADD	protein	Known NOT mitochondrial	0.000280898	-0.371256	-0.0525662	0.527509	2
ENST00000487010	COL3A1	protein	Known NOT mitochondrial	0.000294751	-0.282545	-0.0221741	0.963178	2
ENST00000505818	MRPL36	protein	Known mitochondrial	0.000328861	-0.328794	-0.00741531	0.970669	2
ENST00000284727	ATP5G3	protein	Known mitochondrial	0.000356487	-0.35509	-0.0473477	0.300687	2
ENST00000355072	HTT	protein	Predicted NOT mitochondrial	0.000367416	0.332534	0.00242886	0.914368	2
ENST00000510626	HTT	protein	Predicted NOT mitochondrial	0.000375439	0.331292	0.00539762	0.908919	2
ENST00000493274	MCTS1	protein	Predicted NOT mitochondrial	0.000393779	-0.328183	-0.063075	0.94124	2
ENST00000609189	CRADD	protein	Known NOT mitochondrial	0.000400506	-0.368075	-0.0492505	0.648984	2
ENST00000493773	NCOA1	protein	Predicted NOT mitochondrial	0.000425436	0.32662	-0.193291	0.735122	2
ENST00000409194	ATP5G3	protein	Known mitochondrial	0.000428321	-0.352442	-0.042772	0.226816	2
ENST00000287600	PDE6D	protein	Known NOT mitochondrial	0.000431093	-0.320613	-0.0447581	0.806552	2
ENST00000498372	DPH5	protein	Predicted NOT mitochondrial	0.000440748	-0.319667	0.0143627	0.899864	2
ENST00000486516	COMMD6	protein	Predicted NOT mitochondrial	0.000451408	-0.305921	0.0213334	0.644384	2
ENST00000370109	DPH5	protein	Predicted NOT mitochondrial	0.000461541	-0.323106	0.0172351	0.907608	2
ENST00000464270	DPH5	protein	Predicted NOT mitochondrial	0.000471172	-0.321833	0.0114934	0.843414	2
ENST00000392541	ATP5G3	protein	Known mitochondrial	0.000522308	-0.34899	-0.0422102	0.224085	2
ENST00000537289	COA4	protein	Known mitochondrial	0.00052483	-0.303349	-0.061156	0.708284	2
ENST00000497075	ATP5G3	protein	Known mitochondrial	0.000535851	-0.346153	-0.0406997	0.224085	2
ENST00000339624	SERF2	protein	Predicted NOT mitochondrial	0.000536025	-0.319704	-0.0910771	0.78238	2
ENST00000522933	PXDNL	protein	Predicted NOT mitochondrial	0.000537099	0.354634	0.0903978	0.835485	2
ENST00000581066	MRPS21	protein	Known mitochondrial	0.000537575	-0.319271	0.0634969	0.594704	2
ENST00000273739	SLIT2	protein	Predicted NOT mitochondrial	0.000555949	0.320357	0.0245782	0.527952	2
ENST00000503837	SLIT2	protein	Predicted NOT mitochondrial	0.000557235	0.320323	0.0214996	0.672847	2
ENST00000503823	SLIT2	protein	Predicted NOT mitochondrial	0.0005684	0.319719	0.0228801	0.60413	2
ENST00000578955	GREB1L	protein	Predicted NOT mitochondrial	0.000580826	0.331474	0.0709063	0.854313	2
ENST00000497707	COMMD6	protein	Predicted NOT mitochondrial	0.000595682	-0.303265	0.0656054	0.771796	2
ENST00000378017	MTSS1	protein	Predicted NOT mitochondrial	0.00059835	0.264923	0.045922	0.988009	2
ENST00000508541	SLIT2	protein	Predicted NOT mitochondrial	0.000601712	0.316152	-0.015012	0.769979	2
ENST00000480190	PTRHD1	protein	Predicted NOT mitochondrial	0.000603441	-0.345894	-0.0517451	0.959147	2
ENST00000477377	COMMD6	protein	Predicted NOT mitochondrial	0.000615011	-0.301475	-0.00764074	0.825545	2
ENST00000453441	COL28A1	protein	Predicted NOT mitochondrial	0.000616203	0.337268	-0.11821	0.431169	2
ENST00000403425	SERF2	protein	Predicted NOT mitochondrial	0.00061828	-0.317059	-0.0875528	0.819655	2
ENST00000477293	DPH5	protein	Predicted NOT mitochondrial	0.00066174	-0.31341	0.00863582	0.881287	2
ENST00000409614	SERF2	protein	Predicted NOT mitochondrial	0.000666869	-0.315626	-0.0786296	0.835309	2
ENST00000475610	GNAS	protein	Known NOT mitochondrial	0.000667481	0.306515	-0.0196366	0.93536	2
ENST00000342173	DPH5	protein	Predicted NOT mitochondrial	0.000684196	-0.317992	0.0107725	0.907608	2
ENST00000306090	GNAS	protein	Known NOT mitochondrial	0.000688782	0.30962	-0.0224989	0.783713	2
ENST00000472782	ATP5G3	protein	Known mitochondrial	0.000714074	-0.331871	-0.0239177	0.293994	2
ENST00000401000	RPRD2	protein	Predicted NOT mitochondrial	0.000719503	0.287418	-0.00491999	0.944305	2
ENST00000469967	FAM162A	protein	Known mitochondrial	0.000759898	-0.35428	-0.0154189	0.420868	2
ENST00000488176	DPH5	protein	Predicted NOT mitochondrial	0.000771196	-0.311791	0.0102394	0.931042	2
ENST00000337685	MUM1L1	protein	Predicted NOT mitochondrial	0.000777859	0.347699	0.0263658	0.809854	2
ENST00000536532	ADA	protein	Predicted NOT mitochondrial	0.000777933	-0.292119	-0.0933527	0.856994	2
ENST00000612396	LARP4B	protein	Predicted NOT mitochondrial	0.000780935	0.329272	0.0271707	0.710885	2
ENST00000313949	GNAS	protein	Known NOT mitochondrial	0.000794555	0.309257	-0.000896598	0.854313	2
ENST00000355801	COMMD6	protein	Predicted NOT mitochondrial	0.000802718	-0.299156	-0.0135259	0.849017	2
ENST00000392905	IGF1	protein	Known NOT mitochondrial	0.00080457	-0.351661	-0.00816169	0.927045	2
ENST00000490732	DPH5	protein	Predicted NOT mitochondrial	0.000805855	-0.3105	0.0162894	0.907608	2
ENST00000371075	GNAS	protein	Known NOT mitochondrial	0.000832792	0.308325	0.000427034	0.856994	2
ENST00000587169	CIRBP	protein	Predicted NOT mitochondrial	0.000837597	0.302706	-0.010589	0.97633	2
ENST00000344795	C20orf24	protein	Predicted NOT mitochondrial	0.000843722	-0.283615	-0.0530616	0.81292	2
ENST00000424202	IGF1	protein	Known NOT mitochondrial	0.000853357	-0.346076	-0.00983321	0.72501	2
ENST00000459854	UFD1	protein	Predicted NOT mitochondrial	0.000863306	-0.278601	-0.0237012	0.783713	2
ENST00000409772	PDE6D	protein	Known NOT mitochondrial	0.000875344	-0.315828	-0.042277	0.668389	2
ENST00000590347	CIRBP	protein	Predicted NOT mitochondrial	0.000878676	0.301657	-0.0111993	0.953943	2
ENST00000593093	CIRBP	protein	Predicted NOT mitochondrial	0.000895919	0.299321	-0.0146508	0.998775	2
ENST00000402131	SERF2	protein	Predicted NOT mitochondrial	0.00090388	-0.31112	-0.0909465	0.78463	2
ENST00000466398	ZNF385B	protein	Predicted NOT mitochondrial	0.000930497	0.25736	0.0101409	0.907608	2
ENST00000361524	ZNF521	protein	Predicted NOT mitochondrial	0.000949148	-0.323636	-0.035257	0.805627	2
ENST00000399523	UFD1	protein	Predicted NOT mitochondrial	0.000960104	-0.278441	-0.0382497	0.710885	2
ENST00000515697	FAM200B	protein	Predicted NOT mitochondrial	0.000984563	-0.316091	-0.0514595	0.944305	2
ENST00000484894	POLR2F	protein	Predicted NOT mitochondrial	0.000988302	-0.289373	0.0925429	0.89731	2
ENST00000626103	COMMD6	protein	Predicted NOT mitochondrial	0.000990987	-0.287945	-0.0181294	0.923259	2
ENST00000504598	FAM200B	protein	Predicted NOT mitochondrial	0.00103849	-0.315622	-0.0489521	0.989636	2
ENST00000377612	COMMD6	protein	Predicted NOT mitochondrial	0.00105032	-0.295851	0.00216106	0.78238	2
ENST00000263202	UFD1	protein	Predicted NOT mitochondrial	0.00105296	-0.275693	-0.0223646	0.783713	2
ENST00000357175	MUM1L1	protein	Predicted NOT mitochondrial	0.00105354	0.342683	0.00302177	0.944305	2
ENST00000542893	CRADD	protein	Known NOT mitochondrial	0.00110474	-0.345553	-0.0873436	0.971534	2
ENST00000232125	FAM162A	protein	Known mitochondrial	0.00110695	-0.349115	-0.0263404	0.454142	2
ENST00000377615	COMMD6	protein	Predicted NOT mitochondrial	0.00111168	-0.288051	-0.00648499	0.932566	2
ENST00000614987	RPS6KA5	protein	Predicted NOT mitochondrial	0.00112105	0.335044	0.0800274	0.527509	2
ENST00000327367	SMAD3	protein	Known NOT mitochondrial	0.0011285	0.274401	0.061838	0.926134	2
ENST00000409291	SERF2	protein	Predicted NOT mitochondrial	0.00113304	-0.294629	-0.0923377	0.905282	2
ENST00000268261	PMM2	protein	Predicted NOT mitochondrial	0.00115462	-0.254016	-0.0352935	0.639053	2
ENST00000469351	MRPS33	protein	Known mitochondrial	0.00116097	-0.318912	-0.0190092	0.388774	2
ENST00000307046	IGF1	protein	Known NOT mitochondrial	0.00116299	-0.344647	-0.0170874	0.948849	2
ENST00000547945	C12orf73	protein	Predicted NOT mitochondrial	0.00118655	-0.284741	-0.0753895	0.909876	2
ENST00000373852	C20orf24	protein	Predicted NOT mitochondrial	0.00119514	-0.276695	-0.0811125	0.901284	2
ENST00000371102	GNAS	protein	Known NOT mitochondrial	0.00119596	0.299224	0.00400584	0.907407	2
ENST00000371100	GNAS	protein	Known NOT mitochondrial	0.00120802	0.298681	0.00333267	0.907407	2
ENST00000486144	SERF2	protein	Predicted NOT mitochondrial	0.00122526	-0.306618	-0.0895295	0.738987	2
ENST00000592035	PSMD8	protein	Predicted NOT mitochondrial	0.00123241	-0.311781	0.00834762	0.818443	2
ENST00000489698	COPS9	protein	Predicted NOT mitochondrial	0.00124309	-0.282964	-0.0326823	0.681369	2
ENST00000466807	DPH5	protein	Predicted NOT mitochondrial	0.00127061	-0.302629	0.0142845	0.927045	2
ENST00000467334	MRPS33	protein	Known mitochondrial	0.00128549	-0.321061	-0.0100543	0.550472	2
ENST00000496958	MRPS33	protein	Known mitochondrial	0.00128846	-0.319218	-0.0295379	0.324808	2
ENST00000630046	SERF2	protein	Predicted NOT mitochondrial	0.00130688	-0.297067	-0.0737405	0.861227	2
ENST00000406936	COMMD6	protein	Predicted NOT mitochondrial	0.00132243	-0.276161	-0.0463189	0.835309	2
ENST00000476196	GNAS	protein	Known NOT mitochondrial	0.00133882	0.296835	-0.00279099	0.886374	2
ENST00000565650	CMC2	protein	Known mitochondrial	0.00135181	-0.316355	-0.074114	0.550472	2
ENST00000507305	FAM200B	protein	Predicted NOT mitochondrial	0.00137156	-0.33119	-0.000349839	0.932952	2
ENST00000505059	MRPL36	protein	Known mitochondrial	0.00138392	-0.300921	-0.0303851	0.655327	2
ENST00000378076	ITGA8	protein	Known NOT mitochondrial	0.00138454	-0.300421	-0.031779	0.441509	2
ENST00000453270	NR2F2	protein	Known NOT mitochondrial	0.00138654	0.28407	0.0294506	0.899864	2
ENST00000491765	COPS9	protein	Predicted NOT mitochondrial	0.00139462	-0.281818	-0.0359627	0.681369	2
ENST00000607357	COPS9	protein	Predicted NOT mitochondrial	0.00140436	-0.281041	-0.0179415	0.835309	2
ENST00000449707	ZNF142	protein	Predicted NOT mitochondrial	0.00141348	0.297536	-0.0800225	0.996723	2
ENST00000565078	COX4I1	protein	Known mitochondrial	0.00141683	-0.30767	-0.0487786	0.293994	2
ENST00000477931	GNAS	protein	Known NOT mitochondrial	0.00141893	0.295818	-0.00320836	0.907407	2
ENST00000553183	C12orf73	protein	Predicted NOT mitochondrial	0.0014312	-0.280396	-0.0132483	0.644384	2
ENST00000496934	GNAS	protein	Known NOT mitochondrial	0.00145305	0.295126	-0.00372705	0.874718	2
ENST00000510558	SNF8	protein	Predicted NOT mitochondrial	0.00146026	-0.339795	-0.0411667	0.959147	2
ENST00000334841	CMC1	protein	Known mitochondrial	0.00146184	-0.286937	-0.054768	0.938142	2
ENST00000447868	UFD1	protein	Predicted NOT mitochondrial	0.00148582	-0.271587	-0.033724	0.794208	2
ENST00000487862	GNAS	protein	Known NOT mitochondrial	0.00149446	0.295019	-0.00394317	0.899864	2
ENST00000476518	ATG5	protein	Predicted NOT mitochondrial	0.00149721	-0.243825	-0.0119253	0.930875	2
ENST00000570195	CMC2	protein	Known mitochondrial	0.00149915	-0.30536	-0.0892523	0.809854	2
ENST00000594724	USE1	protein	Predicted NOT mitochondrial	0.00149972	-0.31154	-0.0201601	0.856994	2
ENST00000372552	MUM1L1	protein	Predicted NOT mitochondrial	0.00151276	0.336367	-0.0168108	0.914307	2
ENST00000480975	GNAS	protein	Known NOT mitochondrial	0.00151616	0.294939	-0.00305477	0.906811	2
ENST00000481871	DPH5	protein	Predicted NOT mitochondrial	0.00152277	-0.301242	0.00239552	0.835309	2
ENST00000483713	POLR2F	protein	Predicted NOT mitochondrial	0.00153523	-0.286112	0.00816588	0.945262	2
ENST00000560213	LRRC28	protein	Predicted NOT mitochondrial	0.00155754	-0.284484	-0.065555	0.914307	2
ENST00000566115	COX4I1	protein	Known mitochondrial	0.001563	-0.311221	-0.0865898	0.237436	2
ENST00000466373	UFD1	protein	Predicted NOT mitochondrial	0.00157752	-0.271451	-0.00951981	0.998775	2
ENST00000285082	DPH3	protein	Predicted NOT mitochondrial	0.00161115	-0.280422	0.00844476	0.705568	2
ENST00000518547	MTSS1	protein	Predicted NOT mitochondrial	0.00161741	0.247418	0.00328763	0.705219	2
ENST00000524196	PSEN2	protein	Known NOT mitochondrial	0.00161752	-0.302748	-0.0903725	0.708284	2
ENST00000566617	COX4I1	protein	Known mitochondrial	0.00167395	-0.313054	-0.0787928	0.224085	2
ENST00000564155	AP1G1	protein	Predicted NOT mitochondrial	0.00167588	0.271865	-0.122783	0.938945	2
ENST00000370858	PSMA7	protein	Predicted NOT mitochondrial	0.00167647	-0.276884	-0.0876002	0.530086	2
ENST00000392904	IGF1	protein	Known NOT mitochondrial	0.0016957	-0.335633	-0.0316436	0.706707	2
ENST00000393008	MRPS33	protein	Known mitochondrial	0.00171235	-0.312841	0.00182345	0.540831	2
ENST00000409633	UBE2F	protein	Predicted NOT mitochondrial	0.00183435	-0.298959	0.0160815	0.708284	2
ENST00000570123	COX4I1	protein	Known mitochondrial	0.00183526	-0.309042	-0.0776804	0.224085	2
ENST00000455999	UBE2F	protein	Predicted NOT mitochondrial	0.00184415	-0.298219	0.0196896	0.78238	2
ENST00000584446	GREB1L	protein	Predicted NOT mitochondrial	0.00186777	0.288615	0.0700717	0.820847	2
ENST00000426851	ZNF398	protein	Predicted NOT mitochondrial	0.00187877	0.283312	-0.0161967	0.957003	2
ENST00000520771	MTSS1	protein	Predicted NOT mitochondrial	0.0018848	0.266928	0.068203	0.931916	2
ENST00000380672	BNC2	protein	Predicted NOT mitochondrial	0.00189264	0.293447	0.0484533	0.698744	2
ENST00000405557	POLR2F	protein	Predicted NOT mitochondrial	0.00191221	-0.279862	0.0317161	0.907608	2
ENST00000569748	AP1G1	protein	Predicted NOT mitochondrial	0.00193422	0.269307	-0.127737	0.931042	2
ENST00000340437	CPSF7	protein	Predicted NOT mitochondrial	0.00196216	0.285421	0.0283334	0.970669	2
ENST00000290330	SNF8	protein	Predicted NOT mitochondrial	0.00197309	-0.333086	-0.0411122	0.914307	2
ENST00000594999	MRPL34	protein	Known mitochondrial	0.00199331	-0.271156	-0.0742144	0.899864	2
ENST00000546719	DIP2B	protein	Predicted NOT mitochondrial	0.00200425	0.303978	0.0332928	0.907608	2
ENST00000487809	SUCLG1	protein	Known mitochondrial	0.00200836	-0.310613	-0.074358	0.267821	2
ENST00000531779	LAMTOR5	protein	Predicted NOT mitochondrial	0.00201078	-0.275487	-0.0527602	0.909487	2
ENST00000484488	PSMA7	protein	Predicted NOT mitochondrial	0.00202855	-0.275255	-0.0858953	0.368651	2
ENST00000508987	MRPL36	protein	Known mitochondrial	0.00204156	-0.296265	0.0790791	0.975235	2
ENST00000589123	NFIC	protein	Predicted NOT mitochondrial	0.00205404	0.281945	-0.0560138	0.970669	2
ENST00000252602	MRPL34	protein	Known mitochondrial	0.0021248	-0.27102	-0.0847962	0.907608	2
ENST00000568228	CMC2	protein	Known mitochondrial	0.0021295	-0.309226	-0.0675588	0.540736	2
ENST00000342683	C15orf61	protein	Known mitochondrial	0.00213524	-0.313762	-0.0944283	0.970669	2
ENST00000466830	CMC1	protein	Known mitochondrial	0.00213976	-0.283267	-0.0644495	0.989636	2
ENST00000467140	ZNF385D	protein	Predicted NOT mitochondrial	0.002173	-0.313633	-0.00782381	0.907608	2
ENST00000269576	KRT10	protein	Probable mito assay contaminant	0.00224397	-0.281636	-0.0242813	0.907608	2
ENST00000600434	MRPL34	protein	Known mitochondrial	0.00226085	-0.266036	-0.0667984	0.929126	2
ENST00000483815	C20orf24	protein	Predicted NOT mitochondrial	0.00226581	-0.267035	-0.0679625	0.998775	2
ENST00000184266	NDUFB4	protein	Known mitochondrial	0.00227793	-0.297939	-0.063887	0.523768	2
ENST00000485800	SEC31B	protein	Predicted NOT mitochondrial	0.00228904	0.274889	0.0910375	0.800405	2
ENST00000567593	CMC2	protein	Known mitochondrial	0.00230385	-0.304374	-0.0609811	0.644252	2
ENST00000342422	C20orf24	protein	Predicted NOT mitochondrial	0.00231113	-0.263417	-0.0838881	0.859861	2
ENST00000564079	TUBGCP4	protein	Known NOT mitochondrial	0.00232538	0.27311	0.0435187	0.721963	2
ENST00000492067	DPH5	protein	Predicted NOT mitochondrial	0.00236459	-0.291483	0.0234064	0.861227	2
ENST00000481297	COX7A1	protein	Known mitochondrial	0.00236722	-0.318669	-0.0797218	0.43157	2
ENST00000602911	PSMD8	protein	Predicted NOT mitochondrial	0.00240605	-0.298939	0.00446507	0.854313	2
ENST00000465582	SSBP1	protein	-	0.00240684	-0.267072	-0.0774301	0.912477	2
ENST00000394949	SIN3A	protein	Predicted NOT mitochondrial	0.00243796	0.271338	0.0611635	0.599519	2
ENST00000360439	SIN3A	protein	Predicted NOT mitochondrial	0.00245596	0.271183	0.0499483	0.739419	2
ENST00000590331	PSMD8	protein	Predicted NOT mitochondrial	0.00247011	-0.299518	0.0425391	0.554387	2
ENST00000477739	CMC1	protein	Known mitochondrial	0.00247449	-0.280021	-0.0675038	0.948849	2
ENST00000492213	POLR2F	protein	Predicted NOT mitochondrial	0.00248766	-0.277481	-0.0370505	0.540831	2
ENST00000411696	ZNF142	protein	Predicted NOT mitochondrial	0.00252175	0.287238	-0.101836	0.965561	2
ENST00000549620	DIP2B	protein	Predicted NOT mitochondrial	0.00255	0.299523	0.0193393	0.835309	2
ENST00000394888	CPSF7	protein	Predicted NOT mitochondrial	0.00255122	0.281358	0.0236979	0.952397	2
ENST00000353598	MRPS11	protein	Known mitochondrial	0.00255289	-0.25981	-0.0338006	0.855864	2
ENST00000595444	MRPL34	protein	Known mitochondrial	0.00257229	-0.267501	-0.0841626	0.914307	2
ENST00000511860	MRPL27	protein	Known mitochondrial	0.00257647	-0.270748	-0.0438325	0.998775	2
ENST00000418849	CMC1	protein	Known mitochondrial	0.00261386	-0.281403	0.0229386	0.780706	2
ENST00000514929	SNF8	protein	Predicted NOT mitochondrial	0.00262954	-0.327198	-0.0300336	0.953943	2
ENST00000371315	MCTS1	protein	Predicted NOT mitochondrial	0.00269284	-0.290812	-0.0797155	0.929126	2
ENST00000502492	SNF8	protein	Predicted NOT mitochondrial	0.00270476	-0.327913	-0.0430979	0.978482	2
ENST00000371085	GNAS	protein	Known NOT mitochondrial	0.00275035	0.282709	-0.0043323	0.835309	2
ENST00000474216	EXOSC10	protein	Predicted NOT mitochondrial	0.00276138	0.279811	0.0850447	0.856994	2
ENST00000354359	GNAS	protein	Known NOT mitochondrial	0.00277182	0.282438	-0.00644946	0.835309	2
ENST00000464138	SSR3	protein	Predicted NOT mitochondrial	0.0027882	-0.271404	-0.0409436	0.848296	2
ENST00000442738	POLR2F	protein	Predicted NOT mitochondrial	0.00279577	-0.27355	0.00700936	0.913438	2
ENST00000464624	GNAS	protein	Known NOT mitochondrial	0.00280337	0.28223	-0.00137349	0.835309	2
ENST00000512243	SNF8	protein	Predicted NOT mitochondrial	0.00280473	-0.30967	-0.0452303	0.835309	2
ENST00000410054	R3HDM1	protein	Predicted NOT mitochondrial	0.00281147	0.295915	-0.0913413	0.944305	2
ENST00000371095	GNAS	protein	Known NOT mitochondrial	0.002821	0.282268	-0.00530828	0.835309	2
ENST00000378670	UQCRQ	protein	Known mitochondrial	0.00284137	-0.285827	-0.0842197	0.521873	2
ENST00000471704	COMMD1	protein	Predicted NOT mitochondrial	0.00284933	-0.265169	0.00916237	0.950711	2
ENST00000488684	POLR2F	protein	Predicted NOT mitochondrial	0.00287113	-0.272723	0.0861126	0.856994	2
ENST00000580465	BPTF	protein	Predicted NOT mitochondrial	0.00288465	0.300902	-0.0159446	0.998775	2
ENST00000633372	APOO	protein	Known mitochondrial	0.00289615	-0.300268	-0.0542498	0.854439	2
ENST00000357996	FEZ2	protein	Predicted NOT mitochondrial	0.0028973	0.281587	0.0806649	0.783713	2
ENST00000393815	GRIA2	protein	Predicted NOT mitochondrial	0.00289757	0.257101	0.0648022	0.708284	2
ENST00000215071	PSMD8	protein	Predicted NOT mitochondrial	0.00290376	-0.294852	0.0110513	0.868981	2
ENST00000265620	GNAS	protein	Known NOT mitochondrial	0.00290617	0.281756	-0.00438327	0.817602	2
ENST00000433921	ZNF142	protein	Predicted NOT mitochondrial	0.00291769	0.253342	-0.0951042	0.989197	2
ENST00000592561	PSMD8	protein	Predicted NOT mitochondrial	0.00291772	-0.296717	0.0111295	0.835309	2
ENST00000508200	MRPL27	protein	Known mitochondrial	0.00292261	-0.267994	-0.0598245	0.914307	2
ENST00000476436	ACOT13	protein	Predicted mitochondrial	0.00293195	-0.26342	-0.046549	0.721963	2
ENST00000429703	R3HDM1	protein	Predicted NOT mitochondrial	0.00294537	0.294376	-0.0975921	0.959786	2
ENST00000628915	R3HDM1	protein	Predicted NOT mitochondrial	0.00297742	0.29487	-0.0905292	0.944305	2
ENST00000507088	MRPL27	protein	Known mitochondrial	0.00300328	-0.267956	-0.0501257	0.931042	2
ENST00000566405	COX4I1	protein	Known mitochondrial	0.00300391	-0.299468	-0.0907593	0.23828	2
ENST00000536696	SOCS2	protein	Predicted NOT mitochondrial	0.00301368	-0.294661	0.0109447	0.960406	2
ENST00000486193	PSMA7	protein	Predicted NOT mitochondrial	0.0030344	-0.272295	-0.0650694	0.477741	2
ENST00000515764	SMIM20	protein	Predicted mitochondrial	0.00304979	-0.252901	-0.0670585	0.970669	2
ENST00000379226	APOO	protein	Known mitochondrial	0.00314053	-0.304686	-0.0915384	0.436161	2
ENST00000474253	TPI1	protein	Predicted mitochondrial	0.0031475	-0.330147	-0.084451	0.590021	2
ENST00000377865	PCDH9	protein	Predicted NOT mitochondrial	0.00314817	0.298899	0.0336512	0.944305	2
ENST00000263897	USE1	protein	Predicted NOT mitochondrial	0.00317685	-0.286112	-0.0286782	0.891139	2
ENST00000445667	USE1	protein	Predicted NOT mitochondrial	0.00321568	-0.282123	-0.0143475	0.806103	2
ENST00000600970	USE1	protein	Predicted NOT mitochondrial	0.00323983	-0.282008	-0.013342	0.835309	2
ENST00000368557	FAM162B	protein	Predicted NOT mitochondrial	0.00324376	-0.288944	-0.0115809	0.867586	2
ENST00000464964	FEZ2	protein	Predicted NOT mitochondrial	0.00324971	0.278675	0.0691951	0.749141	2
ENST00000496641	MRPS33	protein	Known mitochondrial	0.00326198	-0.303556	-0.0249337	0.38865	2
ENST00000477333	KLF5	protein	Predicted NOT mitochondrial	0.00326999	0.234319	0.0684197	0.783713	2
ENST00000622746	SOCS2	protein	Predicted NOT mitochondrial	0.00327335	-0.321545	0.0445676	0.842394	2
ENST00000512855	FAM200B	protein	Predicted NOT mitochondrial	0.00328336	-0.288917	-0.0160053	0.721963	2
ENST00000378090	C12orf73	protein	Predicted NOT mitochondrial	0.00329103	-0.257256	-0.0736495	0.899864	2
ENST00000593597	USE1	protein	Predicted NOT mitochondrial	0.00331035	-0.288733	-0.0379959	0.957003	2
ENST00000396610	CMC1	protein	Known mitochondrial	0.00334812	-0.277511	0.0404115	0.540736	2
ENST00000586262	TXNL1	protein	Predicted NOT mitochondrial	0.00335918	-0.272244	-0.0946276	0.987442	2
ENST00000549960	C12orf73	protein	Predicted NOT mitochondrial	0.00338384	-0.269337	-0.0691901	0.914307	2
ENST00000485202	MRPS33	protein	Known mitochondrial	0.00338432	-0.303782	0.0151532	0.861227	2
ENST00000409923	FAM126A	protein	Predicted NOT mitochondrial	0.00339809	-0.23246	-0.0904431	0.710885	2
ENST00000469258	CYP2E1	protein	Predicted NOT mitochondrial	0.00341762	0.305034	0.0378292	0.800405	2
ENST00000485065	TRUB1	protein	Predicted NOT mitochondrial	0.00341935	-0.220463	0.0332861	0.981893	2
ENST00000564544	COX4I1	protein	Known mitochondrial	0.0034272	-0.300298	-0.0855627	0.265492	2
ENST00000409478	R3HDM1	protein	Predicted NOT mitochondrial	0.00344744	0.29216	-0.0951652	0.933989	2
ENST00000370251	ZNF275	protein	Predicted NOT mitochondrial	0.00345918	0.278069	0.079946	0.947126	2
ENST00000490511	CREM	protein	Predicted NOT mitochondrial	0.00346586	-0.257529	0.144793	0.810961	2
ENST00000382251	DMRT2	protein	Predicted NOT mitochondrial	0.00349555	-0.363725	-0.0828329	0.590021	2
ENST00000378665	UQCRQ	protein	Known mitochondrial	0.00349914	-0.282626	-0.0852443	0.523768	2
ENST00000507302	SNF8	protein	Predicted NOT mitochondrial	0.00352018	-0.320148	-0.028675	0.905282	2
ENST00000298746	TRUB1	protein	Predicted NOT mitochondrial	0.00353152	-0.280047	-0.0276553	0.944305	2
ENST00000368407	EFNA1	protein	Predicted NOT mitochondrial	0.00354374	-0.29094	0.0620851	0.861227	2
ENST00000351546	SLAIN1	protein	Predicted NOT mitochondrial	0.0035544	0.237446	0.0166715	0.907608	2
ENST00000264160	R3HDM1	protein	Predicted NOT mitochondrial	0.0035563	0.291586	-0.0909392	0.93536	2
ENST00000492721	C20orf24	protein	Predicted NOT mitochondrial	0.00359992	-0.255827	-0.0773324	0.800405	2
ENST00000254722	SERPINF1	protein	-	0.0036099	-0.27636	-0.0488617	0.914307	2
ENST00000573763	SERPINF1	protein	-	0.00362549	-0.27146	-0.0388187	0.874158	2
ENST00000477620	NUP205	protein	Predicted NOT mitochondrial	0.00362576	0.288071	-0.0260489	0.914368	2
ENST00000489056	UQCRH	protein	Known mitochondrial	0.00362592	-0.275179	-0.0618054	0.220085	2
ENST00000589154	COX7A1	protein	Known mitochondrial	0.00365618	-0.313243	-0.0887948	0.508756	2
ENST00000407230	NCOA1	protein	Predicted NOT mitochondrial	0.0036917	0.28198	-0.124904	0.944305	2
ENST00000569054	FBXO22	protein	Predicted NOT mitochondrial	0.0037174	-0.28529	-0.0268331	0.987442	2
ENST00000620216	PSMD8	protein	Predicted NOT mitochondrial	0.00374833	-0.290049	0.0054025	0.859861	2
ENST00000467644	CMC1	protein	Known mitochondrial	0.00375305	-0.268882	-0.0523845	0.907608	2
ENST00000601365	ZNF682	protein	Predicted NOT mitochondrial	0.00381172	-0.298691	-0.0195721	0.975235	2
ENST00000396987	GPAT4	protein	Predicted NOT mitochondrial	0.00382641	0.275878	0.0162792	0.540736	2
ENST00000307428	PARM1	protein	Predicted NOT mitochondrial	0.00382833	0.294214	0.0078738	0.931042	2
ENST00000461968	CREM	protein	Predicted NOT mitochondrial	0.00384063	-0.25531	0.110653	0.932821	2
ENST00000572517	SERPINF1	protein	-	0.00384669	-0.2735	-0.029234	0.996723	2
ENST00000519789	RMDN1	protein	Known mitochondrial	0.00384893	-0.265736	-0.0393515	0.649436	2
ENST00000483970	HAX1	protein	Known mitochondrial	0.0038494	-0.283377	-0.0140532	0.907608	2
ENST00000492739	NDUFB4	protein	Known mitochondrial	0.00391466	-0.284916	-0.0783235	0.388774	2
ENST00000588917	CIRBP	protein	Predicted NOT mitochondrial	0.00392826	0.275873	-0.0230599	0.979995	2
ENST00000551556	SOCS2	protein	Predicted NOT mitochondrial	0.00397295	-0.288127	0.0143274	0.907608	2
ENST00000393868	SUCLG1	protein	Known mitochondrial	0.00398368	-0.30309	-0.0814834	0.224085	2
ENST00000393770	BNIP1	protein	Known mitochondrial	0.00399457	-0.271892	0.0496117	0.933989	2
ENST00000560708	MRPS11	protein	Known mitochondrial	0.00402241	-0.257596	-0.0284668	0.819655	2
ENST00000309134	TMEM9B	protein	Predicted NOT mitochondrial	0.0040266	-0.276642	-0.0401149	0.809854	2
ENST00000576353	SNF8	protein	Predicted NOT mitochondrial	0.00403928	-0.32039	-0.0417341	0.944305	2
ENST00000450765	ZNF142	protein	Predicted NOT mitochondrial	0.00406626	0.247316	-0.0947614	0.959147	2
ENST00000468236	CREM	protein	Predicted NOT mitochondrial	0.00407035	-0.25587	0.181232	0.650871	2
ENST00000434655	UBE2F	protein	Predicted NOT mitochondrial	0.00407612	-0.289418	0.0204267	0.991086	2
ENST00000328703	HAX1	protein	Known mitochondrial	0.00407982	-0.282651	-0.0257988	0.872596	2
ENST00000314070	SLAIN1	protein	Predicted NOT mitochondrial	0.00408055	0.233471	0.00413268	0.932077	2
ENST00000587834	SEC11C	protein	Predicted NOT mitochondrial	0.00409853	-0.269473	0.0348035	0.93536	2
ENST00000592234	CIRBP	protein	Predicted NOT mitochondrial	0.00410261	0.262697	-0.0737939	0.996723	2
ENST00000524782	ARFGAP2	protein	Predicted NOT mitochondrial	0.00410828	0.27369	0.0102369	0.907407	2
ENST00000533717	PSMD13	protein	Predicted NOT mitochondrial	0.00412517	-0.2447	0.0670483	0.783713	2
ENST00000367569	SF3B5	protein	Predicted NOT mitochondrial	0.00412835	-0.262071	-0.061693	0.736407	2
ENST00000426335	ARFGAP2	protein	Predicted NOT mitochondrial	0.0041436	0.273491	0.0188671	0.923259	2
ENST00000548091	SOCS2	protein	Predicted NOT mitochondrial	0.0041849	-0.29999	0.0550005	0.914307	2
ENST00000439958	CPSF7	protein	Predicted NOT mitochondrial	0.00420474	0.267568	0.0137806	0.963178	2
ENST00000483709	RASSF4	protein	Predicted NOT mitochondrial	0.0042106	-0.294763	-0.0229165	0.516267	2
ENST00000378667	UQCRQ	protein	Known mitochondrial	0.00423353	-0.277973	-0.0893424	0.540736	2
ENST00000378036	MINDY3	protein	Predicted NOT mitochondrial	0.00423837	-0.213132	-0.0774313	0.914368	2
ENST00000225969	MRPL27	protein	Known mitochondrial	0.00428395	-0.261645	-0.06576	0.907608	2
ENST00000464475	CREM	protein	Predicted NOT mitochondrial	0.0043051	-0.254199	0.157458	0.655327	2
ENST00000627920	ARFGAP2	protein	Predicted NOT mitochondrial	0.00431019	0.272861	0.0120175	0.970669	2
ENST00000470701	POLR2F	protein	Predicted NOT mitochondrial	0.00431485	-0.27089	-0.0681962	0.78238	2
ENST00000596924	A1BG	protein	Predicted NOT mitochondrial	0.00434083	-0.316233	0.0446126	0.760876	2
ENST00000562411	SNAPC5	protein	Predicted NOT mitochondrial	0.00434861	-0.266282	0.0516985	0.987442	2
ENST00000367830	TIPRL	protein	Predicted NOT mitochondrial	0.0043554	-0.267599	-0.0850815	0.724321	2
ENST00000299641	NDST2	protein	Predicted NOT mitochondrial	0.00438724	0.258002	0.0329043	0.676733	2
ENST00000276689	NDUFB9	protein	Known mitochondrial	0.00439575	-0.317965	-0.075921	0.287181	2
ENST00000230048	ACOT13	protein	Predicted mitochondrial	0.00442229	-0.253332	-0.0444527	0.874073	2
ENST00000585913	CIRBP	protein	Predicted NOT mitochondrial	0.0044224	0.260791	-0.0427378	0.944305	2
ENST00000511118	TMEM167A	protein	Predicted NOT mitochondrial	0.00442841	-0.25285	-0.0456034	0.893074	2
ENST00000373027	INPP5B	protein	Predicted NOT mitochondrial	0.00443918	0.318021	0.0814314	0.833738	2
ENST00000544246	PCDH9	protein	Predicted NOT mitochondrial	0.00446402	0.290175	0.026872	0.923259	2
ENST00000395111	NFIC	protein	Predicted NOT mitochondrial	0.00446415	0.270531	-0.0524337	0.925121	2
ENST00000506525	ATP5I	protein	Known mitochondrial	0.00446574	-0.261962	-0.0459751	0.408294	2
ENST00000369815	USMG5	protein	Known mitochondrial	0.00446612	-0.26649	-0.0614399	0.493279	2
ENST00000267219	SLAIN1	protein	Predicted NOT mitochondrial	0.00452189	0.233415	0.00151018	0.835485	2
ENST00000560569	WDR61	protein	Predicted NOT mitochondrial	0.00453892	-0.243248	0.017677	0.929126	2
ENST00000522439	POLR2K	protein	Predicted NOT mitochondrial	0.0045459	-0.259715	-0.0577122	0.751102	2
ENST00000602318	LAMTOR5	protein	Predicted NOT mitochondrial	0.00459727	-0.252101	-0.0633148	0.746731	2
ENST00000524172	RMDN1	protein	Known mitochondrial	0.00459931	-0.256173	-0.0834122	0.621007	2
ENST00000614544	LAMTOR5	protein	Predicted NOT mitochondrial	0.00460524	-0.251975	-0.0746685	0.710885	2
ENST00000487763	CREM	protein	Predicted NOT mitochondrial	0.00466335	-0.253551	0.193861	0.508756	2
ENST00000582037	NLK	protein	Predicted NOT mitochondrial	0.00466827	0.234897	-0.0229672	0.867586	2
ENST00000531435	HAX1	protein	Known mitochondrial	0.00471782	-0.279224	-0.022132	0.813935	2
ENST00000353107	POLR2K	protein	Predicted NOT mitochondrial	0.00473858	-0.242544	-0.0722868	0.944305	2
ENST00000549887	SOCS2	protein	Predicted NOT mitochondrial	0.00474094	-0.296655	0.0233313	0.914307	2
ENST00000515202	ATP5I	protein	Known mitochondrial	0.00475976	-0.264155	-0.0393544	0.289157	2
ENST00000580670	CDK5RAP3	protein	Predicted NOT mitochondrial	0.00476005	0.264359	0.0259904	0.926096	2
ENST00000443272	NFIC	protein	Predicted NOT mitochondrial	0.00476406	0.266248	-0.0589781	0.910578	2
ENST00000510195	SNF8	protein	Predicted NOT mitochondrial	0.00477051	-0.299935	-0.06434	0.719078	2
ENST00000558406	MRPS11	protein	Known mitochondrial	0.00481264	-0.249019	-0.0472565	0.820847	2
ENST00000458109	INPP5B	protein	Predicted NOT mitochondrial	0.00483839	0.300801	0.0652093	0.676733	2
ENST00000490870	PSMA5	protein	Predicted NOT mitochondrial	0.00483895	-0.267602	-0.0634695	0.959147	2
ENST00000480372	UQCRQ	protein	Known mitochondrial	0.00483913	-0.271424	-0.083887	0.510344	2
ENST00000546651	C12orf76	protein	Predicted NOT mitochondrial	0.00485791	-0.24923	0.0354047	0.927172	2
ENST00000517367	NDUFB9	protein	Known mitochondrial	0.00486736	-0.315151	-0.0788895	0.266624	2
ENST00000549122	SOCS2	protein	Predicted NOT mitochondrial	0.00492464	-0.313013	0.0407896	0.710562	2
ENST00000421968	UFD1	protein	Predicted NOT mitochondrial	0.00492473	-0.250194	-0.0178704	0.676733	2
ENST00000479402	ACTR3B	protein	Predicted NOT mitochondrial	0.0049354	0.293205	-0.017332	0.835309	2
ENST00000311832	COMMD1	protein	Predicted NOT mitochondrial	0.00495459	-0.264854	0.0122501	0.835309	2
ENST00000548537	SOCS2	protein	Predicted NOT mitochondrial	0.00497028	-0.313375	0.044986	0.724624	2
ENST00000464269	NDUFAF5	protein	Known mitochondrial	0.00497364	-0.257892	-0.0876506	0.933989	2
ENST00000483260	LAMTOR5	protein	Predicted NOT mitochondrial	0.00498117	-0.250656	-0.0555062	0.769979	2
ENST00000368406	EFNA1	protein	Predicted NOT mitochondrial	0.00498991	-0.28451	0.0746838	0.944305	2
ENST00000417494	NCOA7	protein	Predicted NOT mitochondrial	0.00499549	-0.209291	-0.0402597	0.521873	2
ENST00000559323	MRPS11	protein	Known mitochondrial	0.00502677	-0.247316	-0.0312508	0.833738	2
ENST00000560807	WDR61	protein	Predicted NOT mitochondrial	0.0050275	-0.246035	0.0129083	0.866076	2
ENST00000256644	LAMTOR5	protein	Predicted NOT mitochondrial	0.00502997	-0.2504	-0.069051	0.708284	2
ENST00000263657	PNO1	protein	Predicted NOT mitochondrial	0.00505773	-0.243632	0.0573753	0.861227	2
ENST00000549206	SOCS2	protein	Predicted NOT mitochondrial	0.005067	-0.311673	0.0518854	0.789896	2
ENST00000523911	RMDN1	protein	Known mitochondrial	0.00507268	-0.25934	-0.0420177	0.731793	2
ENST00000537591	ACOT13	protein	Predicted mitochondrial	0.00507711	-0.250252	-0.0385667	0.93536	2
ENST00000602206	MRPL34	protein	Known mitochondrial	0.00508954	-0.255935	-0.0726993	0.956028	2
ENST00000261660	CPPED1	protein	Predicted NOT mitochondrial	0.00509343	-0.301863	-0.0753834	0.809854	2
ENST00000588875	SEC11C	protein	Predicted NOT mitochondrial	0.00509431	-0.255458	0.0915063	0.835309	2
ENST00000416292	UBE2F	protein	Predicted NOT mitochondrial	0.00512364	-0.278202	-0.00162052	0.861227	2
ENST00000590282	NFIC	protein	Predicted NOT mitochondrial	0.00517173	0.266576	-0.0552203	0.907608	2
ENST00000251900	SCML2	protein	Predicted NOT mitochondrial	0.00517424	-0.279385	0.0221575	0.567708	2
ENST00000558548	MRPS11	protein	Known mitochondrial	0.00517675	-0.255987	-0.0270698	0.854313	2
ENST00000606538	POLR2F	protein	Predicted NOT mitochondrial	0.00518107	-0.261439	0.0328437	0.971534	2
ENST00000352523	BNIP1	protein	Known mitochondrial	0.00518131	-0.207408	-0.0151487	0.451648	2
ENST00000518447	SCUBE2	protein	Predicted NOT mitochondrial	0.00518665	-0.232062	-0.0837851	0.981893	2
ENST00000293805	BCL6B	protein	Predicted NOT mitochondrial	0.00519637	-0.274929	-0.0846456	0.842394	2
ENST00000377075	CNNM4	protein	Known NOT mitochondrial	0.00522815	0.243676	0.00680569	0.790158	2
ENST00000442185	C20orf196	protein	Predicted NOT mitochondrial	0.0052397	-0.27155	-0.0574754	0.996723	2
ENST00000304457	EXOSC10	protein	Predicted NOT mitochondrial	0.00524238	0.273295	0.0575233	0.710885	2
ENST00000371080	ROR1	protein	Predicted NOT mitochondrial	0.00526062	0.260842	-0.00595677	0.508756	2
ENST00000338399	CDK5RAP3	protein	Predicted NOT mitochondrial	0.00526136	0.262866	0.0712518	0.907608	2
ENST00000296526	GRIA2	protein	Predicted NOT mitochondrial	0.0052904	0.245946	0.0839378	0.774888	2
ENST00000304312	ATP5I	protein	Known mitochondrial	0.00532172	-0.255619	-0.04279	0.224085	2
ENST00000370105	DPH5	protein	Predicted NOT mitochondrial	0.00537628	-0.263917	0.00540409	0.914307	2
ENST00000536708	CDK5RAP3	protein	Predicted NOT mitochondrial	0.0053916	0.26229	0.0271752	0.907608	2
ENST00000372940	MRPS16	protein	Known mitochondrial	0.00542669	-0.271666	-0.0062279	0.907608	2
ENST00000474931	CREM	protein	Predicted NOT mitochondrial	0.00545657	-0.234811	0.137126	0.857466	2
ENST00000311672	UQCRH	protein	Known mitochondrial	0.00545748	-0.266577	-0.0448322	0.265075	2
ENST00000584991	CDK5RAP3	protein	Predicted NOT mitochondrial	0.00546817	0.262034	0.067901	0.907407	2
ENST00000566658	SNAPC5	protein	Predicted NOT mitochondrial	0.00548448	-0.257349	0.0226353	0.914307	2
ENST00000565914	CMC2	protein	Known mitochondrial	0.00549956	-0.285438	-0.0548964	0.676733	2
ENST00000345721	PAM	protein	Predicted NOT mitochondrial	0.00550397	0.289409	0.0157769	0.835485	2
ENST00000351486	BNIP1	protein	Known mitochondrial	0.00551752	-0.205348	-0.0201632	0.654344	2
ENST00000469517	CREM	protein	Predicted NOT mitochondrial	0.00552914	-0.242292	0.164912	0.527509	2
ENST00000341919	NFIC	protein	Predicted NOT mitochondrial	0.00556136	0.263362	-0.0495978	0.820847	2
ENST00000463960	CREM	protein	Predicted NOT mitochondrial	0.00556593	-0.250053	0.166497	0.644384	2
ENST00000491123	SUCLG1	protein	Known mitochondrial	0.00558093	-0.256885	-0.0676973	0.527509	2
ENST00000487132	CREM	protein	Predicted NOT mitochondrial	0.00558164	-0.260132	0.104856	0.989636	2
ENST00000376936	EXOSC10	protein	Predicted NOT mitochondrial	0.00559677	0.271793	0.0618505	0.710885	2
ENST00000536315	RPS6KA5	protein	Predicted NOT mitochondrial	0.00562752	0.311336	0.0908751	0.573756	2
ENST00000373023	INPP5B	protein	Predicted NOT mitochondrial	0.00565683	0.311543	0.0751667	0.788169	2
ENST00000472142	ID2	protein	Predicted NOT mitochondrial	0.00566163	-0.274604	-0.0148268	0.37348	2
ENST00000325844	MRPS11	protein	Known mitochondrial	0.00567573	-0.244929	-0.0366283	0.854439	2
ENST00000492550	HAX1	protein	Known mitochondrial	0.00569406	-0.274832	-0.0456846	0.710885	2
ENST00000484283	CREM	protein	Predicted NOT mitochondrial	0.0057088	-0.249537	0.176804	0.615801	2
ENST00000509022	FAM200B	protein	Predicted NOT mitochondrial	0.00572669	-0.279829	-0.0510052	0.672847	2
ENST00000565182	MYLK3	protein	Predicted NOT mitochondrial	0.00575506	0.235396	0.0326022	0.710885	2
ENST00000514089	SNF8	protein	Predicted NOT mitochondrial	0.0057648	-0.305901	0.00211211	0.957003	2
ENST00000634188	APOO	protein	Known mitochondrial	0.00580935	-0.288486	-0.0476062	0.867586	2
ENST00000471682	COMMD6	protein	Predicted NOT mitochondrial	0.00582726	-0.254685	-0.0667352	0.783713	2
ENST00000539306	ATP1B4	protein	Predicted NOT mitochondrial	0.00584548	0.285619	0.0842724	0.293994	2
ENST00000358117	MPPED2	protein	Predicted NOT mitochondrial	0.0058634	0.315545	0.0199406	0.907608	2
ENST00000494557	RAF1	protein	Known mitochondrial	0.00587876	0.274813	-0.0482123	0.978482	2
ENST00000489977	SKAP2	protein	Predicted NOT mitochondrial	0.00590212	0.274657	0.0782385	0.460519	2
ENST00000485515	SDHB	protein	Known mitochondrial	0.00591257	-0.245508	0.0078696	0.251257	2
ENST00000602858	LAMTOR5	protein	Predicted NOT mitochondrial	0.00591734	-0.249063	-0.0635028	0.771303	2
ENST00000442551	PSMA7	protein	Predicted NOT mitochondrial	0.00594803	-0.252261	-0.0902071	0.276308	2
ENST00000377776	ACTR3B	protein	Predicted NOT mitochondrial	0.00596612	0.277794	-0.0153461	0.998775	2
ENST00000513238	PARM1	protein	Predicted NOT mitochondrial	0.00596617	0.283442	0.0278408	0.907608	2
ENST00000498309	UQCRQ	protein	Known mitochondrial	0.00597051	-0.271062	-0.0841979	0.506057	2
ENST00000518390	RMDN1	protein	Known mitochondrial	0.00599087	-0.257518	-0.00842774	0.794208	2
ENST00000532105	HAX1	protein	Known mitochondrial	0.00599444	-0.274599	-0.0333996	0.800405	2
ENST00000340600	SOCS2	protein	Predicted NOT mitochondrial	0.00599655	-0.309038	0.0353673	0.738218	2
ENST00000430466	MRPL11	protein	Known mitochondrial	0.00600388	-0.270351	-0.0771242	0.944305	2
ENST00000561262	MRPS11	protein	Known mitochondrial	0.00604372	-0.253378	-0.00977159	0.944305	2
ENST00000455230	NDUFAF7	protein	Known mitochondrial	0.00607154	-0.264313	-0.0820526	0.979995	2
ENST00000348126	PAM	protein	Predicted NOT mitochondrial	0.00613199	0.288055	0.0142035	0.849017	2
ENST00000557974	MRPS11	protein	Known mitochondrial	0.00616779	-0.239186	-0.0744347	0.857481	2
ENST00000494506	C20orf24	protein	Predicted NOT mitochondrial	0.00620624	-0.248002	-0.0257709	0.708284	2
ENST00000534029	NDUFC2	protein	Known mitochondrial	0.00624614	-0.268451	-0.0513867	0.932986	2
ENST00000317534	MRPS24	protein	Known mitochondrial	0.00628194	-0.271883	-0.0263915	0.948849	2
ENST00000375001	COL15A1	protein	Predicted NOT mitochondrial	0.00629657	-0.271144	-0.0845554	0.676733	2
ENST00000585864	SEC11C	protein	Predicted NOT mitochondrial	0.00631386	-0.264671	0.0922974	0.849017	2
ENST00000302979	POLR1D	protein	Known NOT mitochondrial	0.0063192	-0.253694	-0.0140158	0.907608	2
ENST00000369811	USMG5	protein	Known mitochondrial	0.00639884	-0.260199	-0.057025	0.38865	2
ENST00000545851	ZBTB16	protein	Known NOT mitochondrial	0.00641303	0.254865	-0.0812333	0.494692	2
ENST00000513401	FRYL	protein	Predicted NOT mitochondrial	0.00642651	-0.238839	-0.0725576	0.980018	2
ENST00000610452	COL15A1	protein	Predicted NOT mitochondrial	0.00644649	-0.270656	-0.0825588	0.681369	2
ENST00000438031	TMED2	protein	Predicted NOT mitochondrial	0.00649526	-0.268651	-0.0221764	0.932077	2
ENST00000586636	CIRBP	protein	Predicted NOT mitochondrial	0.00651119	0.253643	-0.035923	0.977381	2
ENST00000481564	MALSU1	protein	Known mitochondrial	0.00651801	-0.267989	-0.0541125	0.959147	2
ENST00000567045	MRPL21	protein	Known mitochondrial	0.00655459	-0.261938	0.0149116	0.957003	2
ENST00000464240	LAMTOR5	protein	Predicted NOT mitochondrial	0.00655587	-0.245767	-0.0782749	0.734081	2
ENST00000511214	SNF8	protein	Predicted NOT mitochondrial	0.00656907	-0.291723	0.00545603	0.970669	2
ENST00000626827	WBP2	protein	Predicted NOT mitochondrial	0.00658884	0.2514	-0.0125516	0.721963	2
ENST00000546540	C12orf73	protein	Predicted NOT mitochondrial	0.00660401	-0.251106	-0.0681275	0.809854	2
ENST00000427040	DPH5	protein	Predicted NOT mitochondrial	0.00661074	-0.268475	0.0381864	0.809854	2
ENST00000584168	CDK5RAP3	protein	Predicted NOT mitochondrial	0.00664832	0.258919	0.0382651	0.987442	2
ENST00000523128	GOLGA7	protein	Predicted NOT mitochondrial	0.00665114	-0.240672	-0.0479237	0.790158	2
ENST00000519776	TATDN1	protein	Predicted NOT mitochondrial	0.00669611	-0.2039	-0.0582101	0.780706	2
ENST00000496423	ATG3	protein	Predicted NOT mitochondrial	0.00671954	-0.232772	-0.0687735	0.476783	2
ENST00000481810	POLR3K	protein	Predicted NOT mitochondrial	0.00675698	-0.261135	0.0185934	0.872596	2
ENST00000450904	MRPL21	protein	Known mitochondrial	0.00676469	-0.260524	0.0193962	0.924451	2
ENST00000397162	ZNF682	protein	Predicted NOT mitochondrial	0.00677132	-0.288345	-0.0392409	0.944305	2
ENST00000254806	WBP2	protein	Predicted NOT mitochondrial	0.00678569	0.250883	-0.0197385	0.655327	2
ENST00000581692	TSPOAP1	protein	Known mitochondrial	0.00678941	0.259913	-0.0578736	0.809854	2
ENST00000530908	CBR1	protein	Predicted NOT mitochondrial	0.00680613	-0.280877	-0.00297067	0.456564	2
ENST00000575071	NAA38	protein	Predicted NOT mitochondrial	0.00681919	-0.2506	-0.0788831	0.944305	2
ENST00000515572	SNF8	protein	Predicted NOT mitochondrial	0.00683246	-0.302932	0.00797837	0.907608	2
ENST00000423894	CMC1	protein	Known mitochondrial	0.00684685	-0.255979	-0.0574251	0.970669	2
ENST00000467275	ATG3	protein	Predicted NOT mitochondrial	0.00687825	-0.232315	-0.0571608	0.746731	2
ENST00000477893	ERCC8	protein	Predicted NOT mitochondrial	0.00688528	-0.265368	-0.02464	0.708284	2
ENST00000584063	CDK5RAP3	protein	Predicted NOT mitochondrial	0.00690656	0.257971	0.0797315	0.929126	2
ENST00000488640	CFAP61	protein	Predicted NOT mitochondrial	0.00690792	0.234449	0.0270407	0.805627	2
ENST00000393183	NME2	protein	-	0.00691003	-0.279783	0.0321273	0.907608	2
ENST00000337514	IGF1	protein	Known NOT mitochondrial	0.00691249	-0.279311	-0.035451	0.650871	2
ENST00000522468	HMBOX1	protein	Predicted NOT mitochondrial	0.00691354	0.267999	-0.0665826	0.927172	2
ENST00000406434	FAM49A	protein	Predicted NOT mitochondrial	0.00694192	-0.298448	-0.060058	0.78238	2
ENST00000474861	LAMTOR5	protein	Predicted NOT mitochondrial	0.00695893	-0.244829	-0.075329	0.711778	2
ENST00000476967	CNOT10	protein	Predicted NOT mitochondrial	0.00697721	0.266772	0.026291	0.710885	2
ENST00000587642	WBP2	protein	Predicted NOT mitochondrial	0.0069951	0.250025	-0.0271024	0.710885	2
ENST00000487465	EMC3	protein	Predicted NOT mitochondrial	0.00699667	-0.258379	-0.0544693	0.550472	2
ENST00000546819	C12orf73	protein	Predicted NOT mitochondrial	0.00700063	-0.25007	-0.0709953	0.916524	2
ENST00000460985	COX7A2	protein	Known mitochondrial	0.0070186	-0.291748	-0.050234	0.38865	2
ENST00000611969	LINC00116	protein	Predicted NOT mitochondrial	0.00704829	-0.260834	-0.0501329	0.710885	2
ENST00000484365	SUCLG1	protein	Known mitochondrial	0.00706735	-0.253312	-0.0657893	0.224085	2
ENST00000335500	GPATCH8	protein	Predicted NOT mitochondrial	0.00707161	0.290303	-0.00659705	0.944305	2
ENST00000534025	TMEM9B	protein	Predicted NOT mitochondrial	0.00708026	-0.265802	-0.0294735	0.721963	2
ENST00000591399	WBP2	protein	Predicted NOT mitochondrial	0.00708442	0.249777	-0.0308717	0.676733	2
ENST00000490460	CREM	protein	Predicted NOT mitochondrial	0.00709164	-0.237674	0.137776	0.78238	2
ENST00000530754	ALKBH3	protein	Predicted mitochondrial	0.00712766	-0.232455	-0.0561381	0.835309	2
ENST00000585462	WBP2	protein	Predicted NOT mitochondrial	0.00714798	0.249896	-0.0263649	0.676733	2
ENST00000305510	CNNM3	protein	Predicted NOT mitochondrial	0.00717311	0.236933	-0.104936	0.987442	2
ENST00000362034	MRPL21	protein	Known mitochondrial	0.00717807	-0.259834	0.0227035	0.858127	2
ENST00000589537	NFIC	protein	Predicted NOT mitochondrial	0.0071881	0.258655	-0.0420274	0.907608	2
ENST00000613993	ATG5	protein	Predicted NOT mitochondrial	0.00719854	-0.224702	-0.0122779	0.805627	2
ENST00000399191	CBR1	protein	Predicted NOT mitochondrial	0.00720349	-0.277781	0.00488352	0.500936	2
ENST00000503633	MRPL27	protein	Known mitochondrial	0.00724994	-0.251668	-0.0646141	0.89731	2
ENST00000433241	UBE2F	protein	Predicted NOT mitochondrial	0.0072573	-0.271337	-0.0583039	0.738987	2
ENST00000565125	MRPL21	protein	Known mitochondrial	0.00725735	-0.257551	0.0170412	0.970669	2
ENST00000370345	SEC31B	protein	Predicted NOT mitochondrial	0.00726524	0.254842	0.0845455	0.859181	2
ENST00000505852	ATP5I	protein	Known mitochondrial	0.00727471	-0.243961	-0.0383624	0.293994	2
ENST00000397165	ZNF682	protein	Predicted NOT mitochondrial	0.00727552	-0.287411	-0.0366676	0.859251	2
ENST00000394171	NR2F2	protein	Known NOT mitochondrial	0.00729705	0.262095	0.0183912	0.836352	2
ENST00000590221	WBP2	protein	Predicted NOT mitochondrial	0.00730458	0.249222	-0.0340541	0.660523	2
ENST00000541265	MRPL21	protein	Known mitochondrial	0.0073771	-0.260127	0.0170305	0.970669	2
ENST00000590656	ZNF529	protein	Predicted NOT mitochondrial	0.00738352	-0.264619	0.111241	0.927172	2
ENST00000469964	IL20RB	protein	Predicted NOT mitochondrial	0.0074328	0.276776	0.0614067	0.987442	2
ENST00000497557	EMC3	protein	Predicted NOT mitochondrial	0.00746112	-0.256597	-0.0551421	0.590021	2
ENST00000593264	UQCR11	protein	Known mitochondrial	0.00746657	-0.254845	-0.0400435	0.769979	2
ENST00000529366	ALKBH3	protein	Predicted mitochondrial	0.0075188	-0.231202	-0.0641963	0.933989	2
ENST00000529958	MRPL17	protein	Known mitochondrial	0.00752078	-0.250525	-0.000621811	0.989636	2
ENST00000267973	WDR61	protein	Predicted NOT mitochondrial	0.00752098	-0.223227	0.0069828	0.907407	2
ENST00000524568	NDUFS3	protein	Known mitochondrial	0.00756074	-0.27403	-0.0819915	0.360281	2
ENST00000551848	BICD1	protein	Predicted NOT mitochondrial	0.00756505	0.259589	0.0162715	0.771303	2
ENST00000378576	MEST	protein	Predicted NOT mitochondrial	0.00757549	-0.282218	-0.0606574	0.805627	2
ENST00000279101	CABLES2	protein	Predicted NOT mitochondrial	0.00761729	0.195503	-0.0651403	0.216869	2
ENST00000482983	CENPV	protein	Predicted NOT mitochondrial	0.00763534	-0.250292	-0.010307	0.780706	2
ENST00000489477	NDUFAF4	protein	Known mitochondrial	0.00764895	-0.246098	-0.052239	0.859861	2
ENST00000309579	USMG5	protein	Known mitochondrial	0.00765135	-0.253171	-0.0617076	0.386978	2
ENST00000419278	NDUFAF7	protein	Known mitochondrial	0.00769727	-0.236759	-0.0578242	0.991687	2
ENST00000620217	GRTP1	protein	Predicted NOT mitochondrial	0.00770813	0.27598	-0.0212009	0.212161	2
ENST00000471251	MRPS16	protein	Known mitochondrial	0.00772352	-0.257482	-0.00190284	0.681369	2
ENST00000519765	POLR2K	protein	Predicted NOT mitochondrial	0.00773542	-0.245967	-0.0723038	0.989636	2
ENST00000456098	IGF1	protein	Known NOT mitochondrial	0.00774054	-0.274002	-0.0388333	0.676733	2
ENST00000591376	CIRBP	protein	Predicted NOT mitochondrial	0.00777592	0.250572	-0.0309504	0.999692	2
ENST00000545497	BNC2	protein	Predicted NOT mitochondrial	0.00779006	0.243213	0.0809685	0.91129	2
ENST00000515000	AFAP1L1	protein	Predicted NOT mitochondrial	0.00781654	-0.194379	0.0280837	0.914307	2
ENST00000456367	PCDH9	protein	Predicted NOT mitochondrial	0.007851	0.289954	0.054106	0.970669	2
ENST00000438793	PAM	protein	Predicted NOT mitochondrial	0.00786165	0.283919	0.0116019	0.835309	2
ENST00000370089	COX7A2	protein	Known mitochondrial	0.00787725	-0.290017	-0.0260727	0.489187	2
ENST00000476243	CENPV	protein	Predicted NOT mitochondrial	0.00789679	-0.252222	-0.0398169	0.527509	2
ENST00000586919	NFIC	protein	Predicted NOT mitochondrial	0.00796094	0.248964	-0.0546069	0.774976	2
ENST00000495756	ATG3	protein	Predicted NOT mitochondrial	0.00801563	-0.216814	-0.0810461	0.540736	2
ENST00000474362	CREM	protein	Predicted NOT mitochondrial	0.00802776	-0.214286	0.125378	0.914307	2
ENST00000263774	NDUFS3	protein	Known mitochondrial	0.00804752	-0.276596	-0.0867708	0.508756	2
ENST00000558879	LRRC28	protein	Predicted NOT mitochondrial	0.00806442	-0.25985	-0.0856299	0.835309	2
ENST00000459914	HAX1	protein	Known mitochondrial	0.00808521	-0.266806	0.00995051	0.953943	2
ENST00000397282	ACTR3B	protein	Predicted NOT mitochondrial	0.00809377	0.27178	0.0182263	0.878434	2
ENST00000547975	C12orf73	protein	Predicted NOT mitochondrial	0.00811081	-0.240777	-0.0627072	0.805627	2
ENST00000426877	TRAPPC5	protein	Predicted NOT mitochondrial	0.0081288	-0.254583	0.0241355	0.922891	2
ENST00000392996	ZBTB16	protein	Known NOT mitochondrial	0.00818586	0.249944	-0.0577137	0.909981	2
ENST00000412356	ICAM2	protein	Predicted NOT mitochondrial	0.00818885	-0.2538	0.0121346	0.905282	2
ENST00000462982	DPH3	protein	Predicted NOT mitochondrial	0.00820073	-0.251636	0.0457896	0.907608	2
ENST00000507606	STMP1	protein	-	0.00822915	-0.233058	-0.0779551	0.899864	2
ENST00000509698	COX7A2	protein	Known mitochondrial	0.00826225	-0.29035	-0.0464195	0.527509	2
ENST00000377619	COMMD6	protein	Predicted NOT mitochondrial	0.00826905	-0.252131	-0.0392417	0.970669	2
ENST00000409665	MORN2	protein	Predicted NOT mitochondrial	0.00827248	-0.246421	-0.093714	0.783609	2
ENST00000479697	SEC31B	protein	Predicted NOT mitochondrial	0.00829618	0.252459	0.0762106	0.835309	2
ENST00000489378	SSBP1	protein	-	0.00831111	-0.243323	-0.0903024	0.926134	2
ENST00000589960	UBL5	protein	Predicted NOT mitochondrial	0.0083122	-0.231826	-0.0385035	0.672847	2
ENST00000528092	C11orf74	protein	Predicted NOT mitochondrial	0.00832037	-0.222964	0.0417011	0.859861	2
ENST00000256001	ACTR3B	protein	Predicted NOT mitochondrial	0.00833163	0.280598	-0.0142471	0.805627	2
ENST00000538610	PSMA5	protein	Predicted NOT mitochondrial	0.00837676	-0.256266	-0.0777649	0.959786	2
ENST00000379799	PAM	protein	Predicted NOT mitochondrial	0.00838629	0.28217	0.0146767	0.913438	2
ENST00000277632	MINDY3	protein	Predicted NOT mitochondrial	0.00839553	-0.202057	-0.0578208	0.975235	2
ENST00000550887	STXBP6	protein	Predicted NOT mitochondrial	0.00842043	-0.279595	-0.0381159	0.998775	2
ENST00000381323	FAM49A	protein	Predicted NOT mitochondrial	0.00842073	-0.310052	-0.0684405	0.978168	2
ENST00000340556	MORN2	protein	Predicted NOT mitochondrial	0.00842961	-0.246356	-0.063904	0.917359	2
ENST00000464050	COMMD6	protein	Predicted NOT mitochondrial	0.00843798	-0.250751	0.0144644	0.948849	2
ENST00000498485	PSMB7	protein	Predicted NOT mitochondrial	0.00846315	-0.272253	-0.0917162	0.78238	2
ENST00000304411	GPR27	protein	Predicted NOT mitochondrial	0.00846374	0.263558	-0.0142863	0.959147	2
ENST00000229769	FANCE	protein	Known NOT mitochondrial	0.00846978	0.27248	0.0126492	0.810961	2
ENST00000563779	CMC2	protein	Known mitochondrial	0.0084903	-0.278018	-0.0770652	0.740341	2
ENST00000465160	EXD3	protein	Predicted NOT mitochondrial	0.00850057	-0.267023	-0.0740642	0.978482	2
ENST00000567382	HSBP1	protein	Predicted NOT mitochondrial	0.00851772	-0.252618	0.0234948	0.710885	2
ENST00000569187	CMC2	protein	Known mitochondrial	0.00852284	-0.275571	-0.0864841	0.729219	2
ENST00000367767	KIFAP3	protein	Predicted NOT mitochondrial	0.00854317	-0.250962	-0.0901488	0.907608	2
ENST00000223336	COA1	protein	Known mitochondrial	0.00855937	-0.240805	-0.0150465	0.386978	2
ENST00000510409	PAIP2	protein	Predicted NOT mitochondrial	0.00855967	-0.223308	-0.0669075	0.987442	2
ENST00000465931	PRRC2B	protein	Predicted NOT mitochondrial	0.00856217	0.249344	0.0226068	0.740341	2
ENST00000568463	PRMT7	protein	Predicted NOT mitochondrial	0.00856974	0.217602	-0.0243796	0.454142	2
ENST00000472729	COMMD1	protein	Predicted NOT mitochondrial	0.00857591	-0.26649	0.0423264	0.835309	2
ENST00000592001	PSMD8	protein	Predicted NOT mitochondrial	0.00859095	-0.265898	-0.0105596	0.912477	2
ENST00000540626	NUMA1	protein	Predicted NOT mitochondrial	0.0086205	0.214441	-0.0432299	0.835309	2
ENST00000524576	MRPL11	protein	Known mitochondrial	0.00862795	-0.263811	-0.0911249	0.975235	2
ENST00000430911	IFT22	protein	Predicted NOT mitochondrial	0.00864237	-0.224423	-0.0549418	0.954455	2
ENST00000261167	WBP11	protein	Predicted NOT mitochondrial	0.00864597	0.248446	-0.0776127	0.681369	2
ENST00000541279	MRPL21	protein	Known mitochondrial	0.00866626	-0.254934	0.0283612	0.931042	2
ENST00000453302	NCOA7	protein	Predicted NOT mitochondrial	0.00867393	-0.1964	-0.0212076	0.511576	2
ENST00000514617	FRYL	protein	Predicted NOT mitochondrial	0.00867859	-0.23335	-0.0895432	0.996723	2
ENST00000371317	MCTS1	protein	Predicted NOT mitochondrial	0.00869377	-0.273399	-0.00377765	0.996723	2
ENST00000587853	RNF165	protein	Predicted NOT mitochondrial	0.00876319	0.259509	0.0287596	0.36598	2
ENST00000419660	NCOA7	protein	Predicted NOT mitochondrial	0.00884417	-0.198241	0.00207849	0.650871	2
ENST00000369128	VPS45	protein	Predicted NOT mitochondrial	0.00885366	0.206533	0.050625	0.783713	2
ENST00000494943	PHC3	protein	Predicted NOT mitochondrial	0.00885436	0.258425	-0.00133897	0.914307	2
ENST00000482289	SFXN5	protein	Known mitochondrial	0.00886883	-0.267863	0.0665143	0.748794	2
ENST00000447768	HAX1	protein	Known mitochondrial	0.0088749	-0.26471	-0.0241924	0.962967	2
ENST00000476323	APOPT1	protein	Known mitochondrial	0.00887848	-0.234868	-0.0231039	0.944305	2
ENST00000440446	GRAMD1C	protein	Predicted NOT mitochondrial	0.00889809	0.287928	-0.0155658	0.835309	2
ENST00000544567	MRPL21	protein	Known mitochondrial	0.00891929	-0.257827	0.00885422	0.963178	2
ENST00000393130	TMEM108	protein	Predicted NOT mitochondrial	0.00893774	0.221111	-0.00764056	0.783713	2
ENST00000403437	MYH8	protein	Predicted NOT mitochondrial	0.00893793	0.226388	0.00743238	0.931527	2
ENST00000484726	BNC2	protein	Predicted NOT mitochondrial	0.00895791	0.240945	0.0777551	0.929126	2
ENST00000526641	TATDN3	protein	Predicted NOT mitochondrial	0.0089591	-0.237873	-0.023193	0.854313	2
ENST00000593029	UQCR11	protein	Known mitochondrial	0.00897139	-0.251683	-0.0426539	0.699718	2
ENST00000335953	ZBTB16	protein	Known NOT mitochondrial	0.00897198	0.248003	-0.0581973	0.912477	2
ENST00000511450	TMEM167A	protein	Predicted NOT mitochondrial	0.00897774	-0.241651	0.0110963	0.417665	2
ENST00000375592	FBXO42	protein	Predicted NOT mitochondrial	0.00903675	0.266176	-0.0829425	0.78238	2
ENST00000367765	KIFAP3	protein	Predicted NOT mitochondrial	0.00903974	-0.250227	-0.0917846	0.842579	2
ENST00000477891	MINDY3	protein	Predicted NOT mitochondrial	0.00907317	-0.200288	-0.0594412	0.996723	2
ENST00000575771	NAA38	protein	Predicted NOT mitochondrial	0.00908131	-0.24286	-0.0778699	0.930875	2
ENST00000473427	MRPS16	protein	Known mitochondrial	0.00909081	-0.253513	0.0136319	0.89731	2
ENST00000547992	TSPAN31	protein	Predicted NOT mitochondrial	0.00912502	-0.249324	0.0105134	0.905282	2
ENST00000426713	LINC00116	protein	Predicted NOT mitochondrial	0.00912799	-0.255602	-0.0424972	0.726244	2
ENST00000512088	NDUFA2	protein	Known mitochondrial	0.00913851	-0.262397	-0.0319751	0.527509	2
ENST00000525212	NDUFS3	protein	Known mitochondrial	0.00916763	-0.275245	-0.0885488	0.590021	2
ENST00000585163	CDK5RAP3	protein	Predicted NOT mitochondrial	0.00920824	0.252185	0.0702417	0.917359	2
ENST00000544188	TMED2	protein	Predicted NOT mitochondrial	0.00924985	-0.259341	-0.00886231	0.854313	2
ENST00000555209	RBM23	protein	Predicted NOT mitochondrial	0.0092668	0.249528	-0.00496127	0.914307	2
ENST00000532962	ALKBH3	protein	Predicted mitochondrial	0.00926998	-0.233397	-0.015421	0.540736	2
ENST00000252100	TMCO6	protein	Predicted NOT mitochondrial	0.00930505	0.23924	-0.119895	0.676733	2
ENST00000300030	FAM96A	protein	Predicted NOT mitochondrial	0.00932799	-0.245865	-0.0785075	0.990675	2
ENST00000477853	EMC1	protein	Predicted NOT mitochondrial	0.00934265	0.285688	0.0493869	0.783713	2
ENST00000320547	PRRC2B	protein	Predicted NOT mitochondrial	0.00935067	0.247335	0.0274763	0.854313	2
ENST00000519639	RMDN1	protein	Known mitochondrial	0.00936901	-0.249028	-0.0359026	0.856994	2
ENST00000375431	GRTP1	protein	Predicted NOT mitochondrial	0.0093767	0.273907	-0.0342126	0.324808	2
ENST00000561253	LRRC28	protein	Predicted NOT mitochondrial	0.00938679	-0.257827	-0.0934317	0.923068	2
ENST00000477685	BOLA3	protein	Known mitochondrial	0.00939555	-0.27201	0.00165033	0.599519	2
ENST00000299736	CENPV	protein	Predicted NOT mitochondrial	0.00945313	-0.248732	-0.0477479	0.527509	2
ENST00000539918	ZBTB16	protein	Known NOT mitochondrial	0.00945728	0.244574	-0.0722157	0.809854	2
ENST00000306984	MPLKIP	protein	Predicted NOT mitochondrial	0.00946362	-0.242981	-0.0195829	0.935947	2
ENST00000588595	UBL5	protein	Predicted NOT mitochondrial	0.00947601	-0.228683	-0.0759909	0.511576	2
ENST00000333775	NAA38	protein	Predicted NOT mitochondrial	0.00948177	-0.241138	-0.081955	0.931042	2
ENST00000399696	POLR1D	protein	Known NOT mitochondrial	0.00949212	-0.243459	-0.0134753	0.987442	2
ENST00000578892	ICAM2	protein	Predicted NOT mitochondrial	0.00949509	-0.250943	0.00759757	0.84296	2
ENST00000357304	PRRC2B	protein	Predicted NOT mitochondrial	0.00950901	0.245837	0.0320245	0.702931	2
ENST00000409617	SERF2	protein	Predicted NOT mitochondrial	0.00954731	-0.229146	-0.0904192	0.738987	2
ENST00000394752	SFMBT1	protein	Predicted NOT mitochondrial	0.00962225	0.249571	-0.0722582	0.906598	2
ENST00000392456	CCDC50	protein	Known NOT mitochondrial	0.00962378	-0.211683	0.0267189	0.540713	2
ENST00000594127	ZNF682	protein	Predicted NOT mitochondrial	0.00962786	-0.288196	-0.0307959	0.676733	2
ENST00000579687	ICAM2	protein	Predicted NOT mitochondrial	0.00964864	-0.249383	0.0206639	0.835309	2
ENST00000307142	SYNPO2	protein	Predicted NOT mitochondrial	0.00965528	0.25359	0.0864649	0.511576	2
ENST00000620222	ZNF117	protein	Predicted NOT mitochondrial	0.00965604	0.285029	0.0647182	0.978168	2
ENST00000567933	COQ9	protein	Known mitochondrial	0.00967963	-0.253109	-0.0552072	0.705568	2
ENST00000509989	SNF8	protein	Predicted NOT mitochondrial	0.00968762	-0.30184	-0.0226912	0.655327	2
ENST00000301959	STEAP4	protein	Predicted NOT mitochondrial	0.00969289	-0.243816	-0.0806581	0.78238	2
ENST00000358160	GRAMD1C	protein	Predicted NOT mitochondrial	0.00970965	0.28629	-0.0216172	0.835309	2
ENST00000587807	TXNL1	protein	Predicted NOT mitochondrial	0.00972847	-0.251496	-0.076929	0.894182	2
ENST00000564249	CMC2	protein	Known mitochondrial	0.00974233	-0.275667	-0.0801898	0.72992	2
ENST00000477116	APOPT1	protein	Known mitochondrial	0.0098172	-0.232985	-0.0372071	0.987442	2
ENST00000415798	COA1	protein	Known mitochondrial	0.00985873	-0.242355	-0.0106788	0.805627	2
ENST00000576861	NAA38	protein	Predicted NOT mitochondrial	0.00987173	-0.247095	-0.0880942	0.907407	2
ENST00000591824	POP4	protein	Predicted NOT mitochondrial	0.00988015	-0.246284	-0.0468981	0.987442	2
ENST00000405995	PRRC2B	protein	Predicted NOT mitochondrial	0.00989806	0.245171	0.0356062	0.800353	2
ENST00000402722	MPV17	protein	Known mitochondrial	0.00989983	0.19633	0.0651718	0.676733	2
ENST00000418170	HMGXB4	protein	Predicted NOT mitochondrial	0.00995383	0.198837	0.0532097	0.805627	2
ENST00000351960	NUMA1	protein	Predicted NOT mitochondrial	0.00997038	0.196738	-0.0395611	0.550472	2
ENST00000418777	BNC2	protein	Predicted NOT mitochondrial	0.00997138	0.238582	0.0736531	0.907407	2
ENST00000442592	MRPL27	protein	Known mitochondrial	0.0100575	-0.244668	-0.0590568	0.868255	2
ENST00000471762	LEPR	protein	Known NOT mitochondrial	0.0100586	0.262422	0.0167857	0.909876	2
ENST00000575208	NAA38	protein	Predicted NOT mitochondrial	0.0101307	-0.246439	-0.087847	0.899864	2
ENST00000604268	FAM229B	protein	Predicted NOT mitochondrial	0.010162	-0.254695	-0.0672784	0.360281	2
ENST00000317378	TRAPPC5	protein	Predicted NOT mitochondrial	0.0102264	-0.249412	-0.0101155	0.907407	2
ENST00000303142	C20orf196	protein	Predicted NOT mitochondrial	0.0102434	-0.27047	-0.0595859	0.989636	2
ENST00000541584	NUMA1	protein	Predicted NOT mitochondrial	0.0102867	0.197213	-0.0535412	0.791204	2
ENST00000546457	CD63	protein	Predicted NOT mitochondrial	0.0102981	-0.268745	-0.0599417	0.929126	2
ENST00000507659	DCUN1D4	protein	Predicted NOT mitochondrial	0.010348	-0.221075	0.0178407	0.93536	2
ENST00000515116	ATP5I	protein	Known mitochondrial	0.0103558	-0.244989	-0.0306436	0.523768	2
ENST00000578033	ACADVL	protein	Known mitochondrial	0.0103568	0.18545	0.0115887	0.855864	2
ENST00000583848	ACADVL	protein	Known mitochondrial	0.0103662	0.19051	0.014851	0.907608	2
ENST00000466898	GRAMD1C	protein	Predicted NOT mitochondrial	0.0104246	0.287256	0.0141276	0.771303	2
ENST00000216106	HMGXB4	protein	Predicted NOT mitochondrial	0.010428	0.19798	0.0434195	0.735122	2
ENST00000359003	NCOA6	protein	Predicted NOT mitochondrial	0.0104456	0.23875	0.0416339	0.944305	2
ENST00000331837	NDN	protein	Predicted NOT mitochondrial	0.0104581	-0.286902	-0.0631776	0.912477	2
ENST00000492038	ALG13	protein	Known NOT mitochondrial	0.0104764	-0.257577	-0.0352684	0.914307	2
ENST00000550638	CCT2	protein	Predicted NOT mitochondrial	0.0104926	-0.251614	-0.0785456	0.649436	2
ENST00000561885	FBXO22	protein	Predicted NOT mitochondrial	0.0105221	-0.260202	-0.00508711	0.959147	2
ENST00000559848	WDR61	protein	Predicted NOT mitochondrial	0.0105436	-0.227999	-0.0257519	0.800405	2
ENST00000579788	ICAM2	protein	Predicted NOT mitochondrial	0.0105437	-0.249371	0.01886	0.874073	2
ENST00000454909	SATB1	protein	Predicted NOT mitochondrial	0.0105503	0.25515	-0.0525067	0.872596	2
ENST00000288937	MRPL17	protein	Known mitochondrial	0.0105556	-0.244637	-0.0157989	0.895276	2
ENST00000321871	TMEM108	protein	Predicted NOT mitochondrial	0.010564	0.299001	-0.00172008	0.783713	2
ENST00000558311	WDR61	protein	Predicted NOT mitochondrial	0.0105715	-0.215318	0.0282568	0.990675	2
ENST00000429217	TANK	protein	Predicted NOT mitochondrial	0.010601	-0.235702	-0.0630422	0.590021	2
ENST00000578379	ICAM2	protein	Predicted NOT mitochondrial	0.0106237	-0.249931	0.00516558	0.835309	2
ENST00000472311	COX7A2	protein	Known mitochondrial	0.0106596	-0.28387	-0.0517464	0.508756	2
ENST00000336917	ZNF385B	protein	Predicted NOT mitochondrial	0.0106698	0.280315	0.0198649	0.912477	2
ENST00000585914	CIRBP	protein	Predicted NOT mitochondrial	0.010773	0.247927	-0.00593559	0.970669	2
ENST00000507349	MRPS18C	protein	Known mitochondrial	0.010787	-0.232535	-0.0865717	0.708284	2
ENST00000488487	BPHL	protein	Predicted mitochondrial	0.0108172	-0.279945	-0.0770401	0.590021	2
ENST00000561614	CMC2	protein	Known mitochondrial	0.0108177	-0.267679	-0.0793758	0.710885	2
ENST00000409343	ZNF385B	protein	Predicted NOT mitochondrial	0.0108236	0.280164	0.0209933	0.929126	2
ENST00000520286	LSM1	protein	Predicted NOT mitochondrial	0.0108738	-0.258254	-0.043303	0.849017	2
ENST00000234091	ID2	protein	Predicted NOT mitochondrial	0.0109245	-0.260742	-0.0527481	0.224085	2
ENST00000522137	SMIM20	protein	Predicted mitochondrial	0.0109303	-0.232688	-0.0819062	0.927379	2
ENST00000418740	MRPS24	protein	Known mitochondrial	0.0109754	-0.260258	0.0589969	0.835309	2
ENST00000559399	LRRC28	protein	Predicted NOT mitochondrial	0.010991	-0.254463	-0.0855913	0.939531	2
ENST00000496387	UQCRH	protein	Known mitochondrial	0.0110027	-0.253343	-0.0203684	0.454142	2
ENST00000005340	DVL2	protein	Predicted NOT mitochondrial	0.0110304	0.25304	0.0289729	0.94124	2
ENST00000488728	PNO1	protein	Predicted NOT mitochondrial	0.011075	-0.198374	0.00460899	0.909164	2
ENST00000432692	TANK	protein	Predicted NOT mitochondrial	0.0110782	-0.233721	-0.0912046	0.774888	2
ENST00000368656	FAM229B	protein	Predicted NOT mitochondrial	0.0110968	-0.253151	-0.0290539	0.741607	2
ENST00000342669	SNRPD2	protein	Predicted NOT mitochondrial	0.0110995	-0.25839	-0.0288043	0.979995	2
ENST00000488328	CREM	protein	Predicted NOT mitochondrial	0.0111094	-0.208321	0.118202	0.910578	2
ENST00000374796	NCOA6	protein	Predicted NOT mitochondrial	0.0111292	0.236962	0.0550676	0.996723	2
ENST00000590954	TXNL1	protein	Predicted NOT mitochondrial	0.0111332	-0.248504	-0.0907164	0.989636	2
ENST00000403609	TANK	protein	Predicted NOT mitochondrial	0.0111562	-0.233905	-0.0576168	0.769979	2
ENST00000573392	ARL16	protein	Predicted NOT mitochondrial	0.0111579	-0.24133	0.0405728	0.927172	2
ENST00000612340	INTS7	protein	Predicted NOT mitochondrial	0.0111689	0.23092	0.0123034	0.979995	2
ENST00000614008	TSPAN6	protein	Predicted NOT mitochondrial	0.0111706	-0.256866	0.00895119	0.959147	2
ENST00000229238	MRPL51	protein	Known mitochondrial	0.0111961	-0.230486	-0.0327483	0.813935	2
ENST00000299300	CCT2	protein	Predicted NOT mitochondrial	0.0112223	-0.204307	-0.0529134	0.710006	2
ENST00000418105	ICAM2	protein	Predicted NOT mitochondrial	0.0112447	-0.248131	0.0207538	0.912477	2
ENST00000338745	SATB1	protein	Predicted NOT mitochondrial	0.0112823	0.243649	-0.0522169	0.842394	2
ENST00000444172	CIRBP	protein	Predicted NOT mitochondrial	0.0112874	0.249435	-0.0524875	0.854439	2
ENST00000444739	CASP4	protein	Predicted NOT mitochondrial	0.0112939	-0.273234	0.139071	0.699831	2
ENST00000519145	RMDN1	protein	Known mitochondrial	0.0113172	-0.242884	0.0132255	0.899864	2
ENST00000396890	IL32	protein	Predicted NOT mitochondrial	0.0114393	-0.263902	0.00867125	0.809854	2
ENST00000231668	BNIP1	protein	Known mitochondrial	0.01145	-0.191322	-0.0450904	0.317606	2
ENST00000435087	HAX1	protein	Known mitochondrial	0.0114917	-0.263127	-0.0246548	0.998775	2
ENST00000427205	RIIAD1	protein	Predicted NOT mitochondrial	0.0115168	-0.239982	-0.0645054	0.97527	2
ENST00000515174	SNF8	protein	Predicted NOT mitochondrial	0.0115201	-0.281991	-0.0166097	0.970669	2
ENST00000494664	TIMMDC1	protein	Known mitochondrial	0.011524	-0.243317	-0.00849976	0.655327	2
ENST00000417717	SATB1	protein	Predicted NOT mitochondrial	0.0115455	0.252928	-0.0552504	0.907608	2
ENST00000535379	ZBTB16	protein	Known NOT mitochondrial	0.0115556	0.242861	-0.041694	0.737055	2
ENST00000467681	SSBP1	protein	-	0.0115967	-0.235768	-0.07812	0.861227	2
ENST00000413938	FEZ2	protein	Predicted NOT mitochondrial	0.0116229	0.319689	0.0820215	0.849017	2
ENST00000393150	CASP4	protein	Predicted NOT mitochondrial	0.0116433	-0.272786	0.125319	0.835309	2
ENST00000591061	POP4	protein	Predicted NOT mitochondrial	0.0116503	-0.240364	-0.0487469	0.944305	2
ENST00000391932	SNRPD2	protein	Predicted NOT mitochondrial	0.0116621	-0.25572	0.0415055	0.859861	2
ENST00000507898	GRIA2	protein	Predicted NOT mitochondrial	0.0117235	0.234163	0.0745631	0.932809	2
ENST00000444347	PARP16	protein	Predicted NOT mitochondrial	0.0117301	0.248329	-0.0584632	0.708284	2
ENST00000407936	POLR2F	protein	Predicted NOT mitochondrial	0.011749	-0.245263	0.0879112	0.78238	2
ENST00000307979	SNAPC5	protein	Predicted NOT mitochondrial	0.0117604	-0.227124	0.00868192	0.742938	2
ENST00000370372	BLOC1S2	protein	Known mitochondrial	0.011763	-0.199456	-0.0753483	0.842394	2
ENST00000543146	CCT2	protein	Predicted NOT mitochondrial	0.0117729	-0.203125	-0.0597128	0.681369	2
ENST00000473395	HSPE1	protein	Known mitochondrial	0.0118352	-0.221822	-0.0720647	0.813935	2
ENST00000223215	MEST	protein	Predicted NOT mitochondrial	0.0118382	-0.273346	-0.0479734	0.775128	2
ENST00000580391	CDK5RAP3	protein	Predicted NOT mitochondrial	0.0118679	0.255265	0.00315215	0.97527	2
ENST00000522942	RMDN1	protein	Known mitochondrial	0.0118698	-0.243204	-0.0292763	0.854313	2
ENST00000576384	NAA38	protein	Predicted NOT mitochondrial	0.0118767	-0.241913	-0.0717664	0.94124	2
ENST00000282869	ZNF117	protein	Predicted NOT mitochondrial	0.0118777	0.282396	0.0603665	0.970669	2
ENST00000601421	ZNF160	protein	Predicted NOT mitochondrial	0.0118963	-0.246455	-0.0452379	0.774947	2
ENST00000535509	ZBTB16	protein	Known NOT mitochondrial	0.0119234	0.239977	-0.0398858	0.800405	2
ENST00000451623	FEZ2	protein	Predicted NOT mitochondrial	0.0119514	0.310001	0.0846875	0.854439	2
ENST00000490395	ZSWIM7	protein	Predicted NOT mitochondrial	0.011958	-0.248035	0.0695087	0.769979	2
ENST00000476496	ZSWIM7	protein	Predicted NOT mitochondrial	0.01196	-0.2415	0.064705	0.550472	2
ENST00000434727	DPCD	protein	Predicted NOT mitochondrial	0.0120195	-0.233988	-0.0274607	0.738987	2
ENST00000547157	NDUFA12	protein	Known mitochondrial	0.0120543	-0.237876	-0.0477083	0.556943	2
ENST00000359520	TECPR2	protein	Known NOT mitochondrial	0.0120589	0.258305	0.0590266	0.835309	2
ENST00000613205	NUMA1	protein	Predicted NOT mitochondrial	0.0121251	0.192749	-0.0422644	0.599519	2
ENST00000265304	SSBP1	protein	-	0.0121834	-0.235442	-0.081084	0.800405	2
ENST00000568975	PRMT7	protein	Predicted NOT mitochondrial	0.0122051	0.216283	-0.0592083	0.914307	2
ENST00000479269	DNAJC19	protein	Known mitochondrial	0.0122058	-0.242861	-0.0167266	0.959138	2
ENST00000410066	ZNF385B	protein	Predicted NOT mitochondrial	0.0122078	0.277622	0.0109945	0.922418	2
ENST00000405912	FEZ2	protein	Predicted NOT mitochondrial	0.0122161	0.315346	0.0844809	0.835309	2
ENST00000521417	GOLGA7	protein	Predicted NOT mitochondrial	0.0122188	-0.22792	-0.0465251	0.809854	2
ENST00000430901	SERF2	protein	Predicted NOT mitochondrial	0.0122376	-0.253069	-0.0619485	0.931916	2
ENST00000305852	FEZ2	protein	Predicted NOT mitochondrial	0.0122431	0.318528	0.0824045	0.835309	2
ENST00000616538	NUMA1	protein	Predicted NOT mitochondrial	0.0122874	0.192505	-0.0397666	0.571701	2
ENST00000359890	RBM23	protein	Predicted NOT mitochondrial	0.0123013	0.244161	-0.0070567	0.914307	2
ENST00000409336	ZFAND2B	protein	Predicted NOT mitochondrial	0.0123456	-0.221806	-0.0687298	0.914307	2
ENST00000482499	CMC1	protein	Known mitochondrial	0.0123505	-0.245665	0.0192258	0.970669	2
ENST00000525069	TMEM9B	protein	Predicted NOT mitochondrial	0.0123858	-0.249451	-0.00652668	0.963178	2
ENST00000583684	ICAM2	protein	Predicted NOT mitochondrial	0.0124453	-0.244888	0.0192651	0.931042	2
ENST00000495960	CREM	protein	Predicted NOT mitochondrial	0.0124468	-0.219074	0.121566	0.907608	2
ENST00000463503	SSR3	protein	Predicted NOT mitochondrial	0.0124958	-0.240245	0.0223941	0.805627	2
ENST00000440506	TANK	protein	Predicted NOT mitochondrial	0.0125065	-0.231155	-0.0913755	0.523969	2
ENST00000464148	MRPL55	protein	Known mitochondrial	0.0125073	-0.252193	5.03864e-05	0.906811	2
ENST00000456023	RNF181	protein	Predicted NOT mitochondrial	0.0125449	-0.24049	-0.029109	0.94124	2
ENST00000444393	IL32	protein	Predicted NOT mitochondrial	0.012629	-0.261511	0.00461296	0.78238	2
ENST00000410014	MORN2	protein	Predicted NOT mitochondrial	0.0126327	-0.23713	-0.0775024	0.907608	2
ENST00000576135	ARL16	protein	Predicted NOT mitochondrial	0.0126538	-0.238279	0.0286551	0.849017	2
ENST00000557667	RBM23	protein	Predicted NOT mitochondrial	0.0126988	0.243508	-0.0160585	0.907608	2
ENST00000380667	BNC2	protein	Predicted NOT mitochondrial	0.0127114	0.262702	0.0723427	0.540736	2
ENST00000520132	RBM22	protein	Predicted NOT mitochondrial	0.0127335	0.233753	-0.120508	0.835309	2
ENST00000465167	SSBP1	protein	-	0.0127353	-0.233385	-0.0549349	0.859861	2
ENST00000459637	COX7A2	protein	Known mitochondrial	0.0127599	-0.278687	-0.0462264	0.460519	2
ENST00000552936	IL32	protein	Predicted NOT mitochondrial	0.0127639	-0.261331	0.0105682	0.809854	2
ENST00000222969	BUD31	protein	Predicted NOT mitochondrial	0.0127905	-0.227438	-0.0863787	0.481877	2
ENST00000529550	IL32	protein	Predicted NOT mitochondrial	0.0128263	-0.261254	0.00868126	0.800405	2
ENST00000612493	NCOA6	protein	Predicted NOT mitochondrial	0.0128338	0.233684	0.0486329	0.993503	2
ENST00000398090	SLC7A2	protein	Predicted NOT mitochondrial	0.0128487	0.259235	-0.0546763	0.78238	2
ENST00000482587	TOR1AIP2	protein	Predicted NOT mitochondrial	0.0128683	0.24807	0.038247	0.93536	2
ENST00000271332	CELSR2	protein	Predicted NOT mitochondrial	0.0128702	0.252521	-0.0430671	0.324808	2
ENST00000417602	KCTD1	protein	Known NOT mitochondrial	0.0128732	0.2664	0.0108686	0.805627	2
ENST00000525228	IL32	protein	Predicted NOT mitochondrial	0.0129213	-0.261216	0.00450494	0.78238	2
ENST00000589240	UBALD2	protein	Predicted NOT mitochondrial	0.0129377	-0.27005	-0.0659529	0.72992	2
ENST00000346528	RBM23	protein	Predicted NOT mitochondrial	0.0129459	0.242734	-0.0160652	0.809854	2
ENST00000399922	RBM23	protein	Predicted NOT mitochondrial	0.0129689	0.243098	-0.0153563	0.849017	2
ENST00000370081	COX7A2	protein	Known mitochondrial	0.0129812	-0.278373	0.0032073	0.643857	2
ENST00000463415	LCOR	protein	Predicted NOT mitochondrial	0.0129816	0.245071	-0.0397442	0.826376	2
ENST00000482742	ALG13	protein	Known NOT mitochondrial	0.0130188	-0.24845	-0.0644053	0.676733	2
ENST00000620566	NUMA1	protein	Predicted NOT mitochondrial	0.0130282	0.191382	-0.0419633	0.590021	2
ENST00000337339	MSL3	protein	Predicted NOT mitochondrial	0.0130623	-0.223038	-0.0410883	0.786147	2
ENST00000405141	NCOA1	protein	Predicted NOT mitochondrial	0.0130743	0.2525	-0.145747	0.905282	2
ENST00000343599	ZNF540	protein	Predicted NOT mitochondrial	0.0131254	0.249977	-0.00222112	0.914648	2
ENST00000530538	IL32	protein	Predicted NOT mitochondrial	0.0131302	-0.260407	0.006617	0.78238	2
ENST00000441987	TANK	protein	Predicted NOT mitochondrial	0.0131361	-0.229449	-0.0746027	0.567708	2
ENST00000288599	NCOA1	protein	Predicted NOT mitochondrial	0.013152	0.252453	-0.148715	0.89731	2
ENST00000524896	EIF3M	protein	Predicted NOT mitochondrial	0.013161	-0.20329	0.0101775	0.709853	2
ENST00000371979	ALG13	protein	Known NOT mitochondrial	0.0131763	-0.246496	-0.02584	0.996723	2
ENST00000513053	FAM200B	protein	Predicted NOT mitochondrial	0.0131935	-0.28051	0.0796274	0.616265	2
ENST00000359246	PHF2	protein	Predicted NOT mitochondrial	0.0132127	0.240356	-0.0442843	0.939531	2
ENST00000368114	FCER1A	protein	Predicted NOT mitochondrial	0.0132175	-0.264427	-0.0163262	0.988743	2
ENST00000399577	MGRN1	protein	Predicted NOT mitochondrial	0.0132223	0.222877	-0.100294	0.944305	2
ENST00000375376	PHF2	protein	Predicted NOT mitochondrial	0.0132241	0.240199	-0.0790991	0.800405	2
ENST00000452825	KDM5C	protein	Predicted NOT mitochondrial	0.0132247	0.20106	-0.0884533	0.805627	2
ENST00000381774	CPPED1	protein	Predicted NOT mitochondrial	0.0132776	-0.274269	-0.075201	0.708284	2
ENST00000504821	NOP16	protein	Predicted NOT mitochondrial	0.0133307	-0.234685	-0.0463295	0.924451	2
ENST00000592831	ATP6V0A1	protein	Predicted NOT mitochondrial	0.0133384	0.198212	-0.128808	0.78238	2
ENST00000512588	WDR19	protein	Predicted NOT mitochondrial	0.0133443	0.269385	0.0902385	0.987442	2
ENST00000415076	COA1	protein	Known mitochondrial	0.0133499	-0.231682	-0.0108707	0.710885	2
ENST00000320857	SSR4	protein	Predicted NOT mitochondrial	0.0133722	-0.252355	-0.0499814	0.266624	2
ENST00000290349	CBR1	protein	Predicted NOT mitochondrial	0.0134011	-0.268918	0.0167035	0.527509	2
ENST00000417231	UBE2F	protein	Predicted NOT mitochondrial	0.0134094	-0.26349	-0.0106739	0.970669	2
ENST00000601028	RABAC1	protein	Predicted NOT mitochondrial	0.0134167	-0.252083	-0.0383373	0.615989	2
ENST00000425018	TUBGCP6	protein	Known NOT mitochondrial	0.0134241	0.240831	0.0604005	0.523768	2
ENST00000510698	UIMC1	protein	Predicted NOT mitochondrial	0.0134249	0.279036	-0.0594454	0.970669	2
ENST00000358965	NUMA1	protein	Predicted NOT mitochondrial	0.0134313	0.190724	-0.0425558	0.59194	2
ENST00000271640	SETDB1	protein	Predicted NOT mitochondrial	0.0134441	0.201823	-0.000773289	0.970669	2
ENST00000308961	NDUFA11	protein	Known mitochondrial	0.0134468	-0.238402	-0.0351524	0.953943	2
ENST00000624931	PCF11	protein	Predicted NOT mitochondrial	0.0134901	0.278895	-0.0860266	0.94124	2
ENST00000457918	HAX1	protein	Known mitochondrial	0.0135048	-0.25975	-0.0243059	0.981893	2
ENST00000534507	IL32	protein	Predicted NOT mitochondrial	0.0135288	-0.260315	0.0103028	0.805627	2
ENST00000476181	NDUFB2	protein	Known mitochondrial	0.0135293	-0.223148	-0.0389332	0.386978	2
ENST00000008180	IL32	protein	Predicted NOT mitochondrial	0.0135588	-0.259727	0.0116198	0.821771	2
ENST00000468831	TANK	protein	Predicted NOT mitochondrial	0.0135967	-0.230603	-0.0625165	0.629347	2
ENST00000310564	COA1	protein	Known mitochondrial	0.013598	-0.232118	-0.0104398	0.508756	2
ENST00000548652	IL32	protein	Predicted NOT mitochondrial	0.0136078	-0.259725	0.00838336	0.800405	2
ENST00000548476	IL32	protein	Predicted NOT mitochondrial	0.0136109	-0.260155	0.00636689	0.783713	2
ENST00000339507	PRMT7	protein	Predicted NOT mitochondrial	0.013619	0.199492	-0.0479664	0.835309	2
ENST00000491335	NDUFB4	protein	Known mitochondrial	0.0136405	-0.263083	0.0015665	0.907608	2
ENST00000475732	DMD	protein	Predicted NOT mitochondrial	0.013646	0.256236	0.0477925	0.907608	2
ENST00000481508	SSBP1	protein	-	0.0136522	-0.23301	-0.0479201	0.914368	2
ENST00000526969	TAF2	protein	Predicted NOT mitochondrial	0.0136722	0.256033	0.0505978	0.990675	2
ENST00000525643	IL32	protein	Predicted NOT mitochondrial	0.0137137	-0.259661	0.0126118	0.833738	2
ENST00000558459	WDR61	protein	Predicted NOT mitochondrial	0.0137932	-0.210781	-0.0111149	0.800405	2
ENST00000470360	SLC7A2	protein	Predicted NOT mitochondrial	0.0138082	0.257552	-0.0550635	0.783713	2
ENST00000379239	UBAP2	protein	Predicted NOT mitochondrial	0.0138317	0.269677	-0.0337667	0.856994	2
ENST00000375499	SDHB	protein	Known mitochondrial	0.0138404	-0.23221	0.0116015	0.224085	2
ENST00000538631	DAD1	protein	Predicted NOT mitochondrial	0.0138445	-0.235282	0.0444358	0.760876	2
ENST00000528163	IL32	protein	Predicted NOT mitochondrial	0.0138503	-0.259308	0.0109341	0.818443	2
ENST00000533556	OLFML2B	protein	Predicted NOT mitochondrial	0.0138672	-0.263329	-0.0668413	0.78238	2
ENST00000449662	ICAM2	protein	Predicted NOT mitochondrial	0.0138719	-0.24349	0.0138012	0.861215	2
ENST00000546511	STXBP6	protein	Predicted NOT mitochondrial	0.0138813	-0.269963	-0.00556627	0.907608	2
ENST00000531965	IL32	protein	Predicted NOT mitochondrial	0.0138823	-0.259474	0.0113548	0.791204	2
ENST00000583366	ICAM2	protein	Predicted NOT mitochondrial	0.013889	-0.23444	-0.000101996	0.78238	2
ENST00000599056	ZNF160	protein	Predicted NOT mitochondrial	0.0139723	-0.242495	-0.0369039	0.803051	2
ENST00000469102	CMC1	protein	Known mitochondrial	0.0139991	-0.241965	-0.0503842	0.859861	2
ENST00000369130	VPS45	protein	Predicted NOT mitochondrial	0.0140154	0.196551	0.0372779	0.835309	2
ENST00000587797	ATP6V0A1	protein	Predicted NOT mitochondrial	0.0140662	0.197239	-0.103652	0.835309	2
ENST00000372102	TP53RK	protein	Predicted NOT mitochondrial	0.0140715	-0.262561	-0.0176801	0.293994	2
ENST00000552664	IL32	protein	Predicted NOT mitochondrial	0.0140989	-0.259096	0.00448642	0.748794	2
ENST00000526464	IL32	protein	Predicted NOT mitochondrial	0.0141095	-0.259217	0.0104076	0.805627	2
ENST00000540162	MRPL48	protein	Known mitochondrial	0.0141122	-0.229131	-0.0319459	0.917359	2
ENST00000523511	LSM1	protein	Predicted NOT mitochondrial	0.0141879	-0.244347	-0.0521691	0.792161	2
ENST00000370087	SSR4	protein	Predicted NOT mitochondrial	0.0141892	-0.251642	-0.0508659	0.266624	2
ENST00000373236	SAR1A	protein	Predicted NOT mitochondrial	0.0142054	-0.246348	-0.061365	0.986984	2
ENST00000395879	COA1	protein	Known mitochondrial	0.0142222	-0.229923	-0.0100213	0.605767	2
ENST00000530329	TKFC	protein	Predicted NOT mitochondrial	0.0142339	0.23444	0.00458563	0.763321	2
ENST00000396290	ID2	protein	Predicted NOT mitochondrial	0.0142432	-0.251346	-0.0311579	0.317606	2
ENST00000370086	SSR4	protein	Predicted NOT mitochondrial	0.0142775	-0.251325	-0.0449418	0.293994	2
ENST00000419333	PCYT1A	protein	Known NOT mitochondrial	0.0143011	-0.240109	-0.042941	0.38865	2
ENST00000454201	TUSC2	protein	Predicted mitochondrial	0.0143333	-0.258219	-0.0740938	0.78238	2
ENST00000612337	SSBP1	protein	-	0.0143486	-0.231008	-0.0465815	0.931042	2
ENST00000375722	MAGED1	protein	Predicted NOT mitochondrial	0.0143562	0.22205	-0.0700574	0.37348	2
ENST00000326587	MAGED1	protein	Predicted NOT mitochondrial	0.0143722	0.221999	-0.0663259	0.38865	2
ENST00000491274	SDHB	protein	Known mitochondrial	0.01438	-0.231229	0.0117483	0.237499	2
ENST00000610682	PHF2	protein	Predicted NOT mitochondrial	0.0143921	0.238364	-0.0852369	0.927379	2
ENST00000502663	NOP16	protein	Predicted NOT mitochondrial	0.0143958	-0.232082	-0.0491397	0.927045	2
ENST00000506104	SNF8	protein	Predicted NOT mitochondrial	0.0144059	-0.276045	-0.0243062	0.970669	2
ENST00000533507	NDUFS3	protein	Known mitochondrial	0.0144419	-0.244878	-0.0737565	0.386978	2
ENST00000368969	SETDB1	protein	Predicted NOT mitochondrial	0.0144752	0.200362	-0.00729057	0.932986	2
ENST00000451484	RIIAD1	protein	Predicted NOT mitochondrial	0.0144819	-0.23931	-0.0227864	0.78238	2
ENST00000543164	MRPL51	protein	Known mitochondrial	0.0144827	-0.240722	0.0258902	0.800405	2
ENST00000247866	NDUFB2	protein	Known mitochondrial	0.0144897	-0.223281	-0.0497632	0.349868	2
ENST00000585392	SNRPD2	protein	Predicted NOT mitochondrial	0.0145029	-0.249659	0.00854206	0.710885	2
ENST00000484178	SSBP1	protein	-	0.014515	-0.231424	-0.0483107	0.899864	2
ENST00000567542	PRMT7	protein	Predicted NOT mitochondrial	0.0145158	0.19891	-0.0477966	0.835309	2
ENST00000436791	MFF	protein	Known mitochondrial	0.0145239	-0.266589	-0.0343111	0.650871	2
ENST00000579973	KCTD1	protein	Known NOT mitochondrial	0.0145321	0.262241	0.0686709	0.370617	2
ENST00000379666	MRPL33	protein	Known mitochondrial	0.014575	-0.214997	-0.0665088	0.540736	2
ENST00000420738	TMEM59	protein	Predicted NOT mitochondrial	0.0145801	-0.245724	-0.0549952	0.451648	2
ENST00000552356	IL32	protein	Predicted NOT mitochondrial	0.0145819	-0.258381	0.00859974	0.780706	2
ENST00000004531	SLC7A2	protein	Predicted NOT mitochondrial	0.0146059	0.256153	-0.0588951	0.780706	2
ENST00000548807	IL32	protein	Predicted NOT mitochondrial	0.0146191	-0.25841	0.00705811	0.792161	2
ENST00000496771	TSPAN6	protein	Predicted NOT mitochondrial	0.0146306	-0.230609	0.0328034	0.914368	2
ENST00000601662	USE1	protein	Predicted NOT mitochondrial	0.014675	-0.25613	-0.0391691	0.805627	2
ENST00000396049	MOB1A	protein	Predicted NOT mitochondrial	0.0146835	-0.222084	-0.0641352	0.998775	2
ENST00000587228	GPATCH8	protein	Predicted NOT mitochondrial	0.0147247	0.27993	-0.0177959	0.907608	2
ENST00000449359	PRMT7	protein	Predicted NOT mitochondrial	0.014777	0.198004	-0.0536604	0.855362	2
ENST00000550791	TSPAN31	protein	Predicted NOT mitochondrial	0.0147786	-0.2408	-0.00272786	0.978272	2
ENST00000524440	TKFC	protein	Predicted NOT mitochondrial	0.0148011	0.252398	0.0549409	0.944305	2
ENST00000552460	C12orf73	protein	Predicted NOT mitochondrial	0.0148014	-0.217822	-0.0790786	0.959786	2
ENST00000382647	MRPL36	protein	Known mitochondrial	0.0148057	-0.255647	0.0734451	0.981893	2
ENST00000456358	TANK	protein	Predicted NOT mitochondrial	0.0148135	-0.227894	-0.0740798	0.849017	2
ENST00000245046	EMC3	protein	Predicted NOT mitochondrial	0.0148175	-0.232111	-0.0484125	0.508756	2
ENST00000551620	CCT2	protein	Predicted NOT mitochondrial	0.0148227	-0.240134	-0.07269	0.673505	2
ENST00000593233	NDUFA11	protein	Known mitochondrial	0.0148714	-0.23505	-0.0252344	0.932986	2
ENST00000510336	TMCO6	protein	Predicted NOT mitochondrial	0.0148948	0.228778	-0.139304	0.835309	2
ENST00000293860	POLR3K	protein	Predicted NOT mitochondrial	0.0149315	-0.252934	-0.0511801	0.805627	2
ENST00000502502	FAM200B	protein	Predicted NOT mitochondrial	0.0149386	-0.26022	0.0208511	0.710885	2
ENST00000462434	SEC31B	protein	Predicted NOT mitochondrial	0.0149455	0.242605	0.079656	0.835485	2
ENST00000474257	NDUFAF7	protein	Known mitochondrial	0.01495	-0.236898	-0.0649914	0.914307	2
ENST00000581417	ICAM2	protein	Predicted NOT mitochondrial	0.0149607	-0.239377	0.0221098	0.931042	2
ENST00000432849	MRPL52	protein	Known mitochondrial	0.0149715	-0.24351	0.1085	0.783713	2
ENST00000393695	NUMA1	protein	Predicted NOT mitochondrial	0.014975	0.188533	-0.0413407	0.589036	2
ENST00000594399	USE1	protein	Predicted NOT mitochondrial	0.0149778	-0.256435	-0.0270368	0.975235	2
ENST00000484464	ACP1	protein	Predicted NOT mitochondrial	0.0149796	-0.225448	-0.00128784	0.93536	2
ENST00000325568	IL32	protein	Predicted NOT mitochondrial	0.014989	-0.25773	0.00887872	0.78238	2
ENST00000531963	TATDN3	protein	Predicted NOT mitochondrial	0.0149982	-0.221349	-0.0327112	0.805627	2
ENST00000476977	GTF2IRD1	protein	Predicted NOT mitochondrial	0.0150306	0.252473	0.0201614	0.899864	2
ENST00000566047	CMC2	protein	Known mitochondrial	0.0151027	-0.263399	-0.0931639	0.611899	2
ENST00000463093	SSBP1	protein	-	0.0151048	-0.230049	-0.082306	0.975235	2
ENST00000506797	MGST2	protein	Predicted NOT mitochondrial	0.0151618	-0.262567	-0.0617646	0.907608	2
ENST00000587367	SNRPD2	protein	Predicted NOT mitochondrial	0.0151646	-0.250714	-0.00206083	0.835309	2
ENST00000421918	TUSC2	protein	Predicted mitochondrial	0.0151764	-0.258212	-0.0927939	0.899864	2
ENST00000616265	MGST2	protein	Predicted NOT mitochondrial	0.0151787	-0.254314	-0.0721663	0.994453	2
ENST00000370249	ZNF275	protein	Predicted NOT mitochondrial	0.0151986	0.257974	0.0371362	0.783713	2
ENST00000498342	ZBTB48	protein	Predicted NOT mitochondrial	0.0152187	0.206594	-0.0204396	0.94124	2
ENST00000411591	PCYT1A	protein	Known NOT mitochondrial	0.015226	-0.233949	-0.0235925	0.360281	2
ENST00000419632	STXBP6	protein	Predicted NOT mitochondrial	0.0152611	-0.266947	-0.0260803	0.998775	2
ENST00000569301	HSBP1	protein	Predicted NOT mitochondrial	0.015272	-0.23611	0.00514513	0.527952	2
ENST00000394671	TMCO6	protein	Predicted NOT mitochondrial	0.0152937	0.228527	-0.151322	0.783713	2
ENST00000623189	ALG13	protein	Known NOT mitochondrial	0.0153194	-0.257875	-0.00433647	0.680456	2
ENST00000522515	LSM1	protein	Predicted NOT mitochondrial	0.0153317	-0.244892	-0.0437008	0.829498	2
ENST00000475506	SDHB	protein	Known mitochondrial	0.0153884	-0.235633	0.0108327	0.276308	2
ENST00000525085	NDUFC2	protein	Known mitochondrial	0.0153944	-0.244416	-0.0586623	0.931042	2
ENST00000596148	TRAPPC5	protein	Predicted NOT mitochondrial	0.0154121	-0.241329	-0.0090684	0.987442	2
ENST00000589164	NFIC	protein	Predicted NOT mitochondrial	0.0154123	0.242112	-0.0372829	0.944305	2
ENST00000257910	TSPAN31	protein	Predicted NOT mitochondrial	0.0154171	-0.239695	-0.0030052	0.940344	2
ENST00000280362	PTS	protein	Predicted mitochondrial	0.0154502	-0.229025	-0.0442066	0.931042	2
ENST00000591680	GPATCH8	protein	Predicted NOT mitochondrial	0.0154563	0.278351	-0.0143667	0.971414	2
ENST00000530890	IL32	protein	Predicted NOT mitochondrial	0.0154615	-0.256553	0.0132756	0.809854	2
ENST00000558861	LRRC28	protein	Predicted NOT mitochondrial	0.0154643	-0.247553	-0.0823087	0.996723	2
ENST00000473064	CNOT10	protein	Predicted NOT mitochondrial	0.0154876	0.244583	-0.0208093	0.996723	2
ENST00000464874	ATXN7L1	protein	Predicted NOT mitochondrial	0.0155193	-0.200386	0.0675813	0.679344	2
ENST00000397717	NQO2	protein	Probable mito assay contaminant	0.0155325	-0.239649	0.0159318	0.739419	2
ENST00000578313	ICAM2	protein	Predicted NOT mitochondrial	0.0155655	-0.232336	0.0152311	0.959184	2
ENST00000573016	STX8	protein	Predicted NOT mitochondrial	0.0156008	-0.235135	-0.0286996	0.708284	2
ENST00000485420	MAGED1	protein	Predicted NOT mitochondrial	0.0156114	0.220373	-0.0676181	0.386978	2
ENST00000464564	NDUFB2	protein	Known mitochondrial	0.0156264	-0.219189	-0.0409843	0.23828	2
ENST00000441236	PRMT7	protein	Predicted NOT mitochondrial	0.0156422	0.196693	-0.0509406	0.842394	2
ENST00000535106	VPS45	protein	Predicted NOT mitochondrial	0.0156469	0.194316	0.0393494	0.820847	2
ENST00000475708	MPC1	protein	Known mitochondrial	0.0156552	-0.256031	-0.0154528	0.540736	2
ENST00000463045	SDHB	protein	Known mitochondrial	0.0156648	-0.235521	0.00983676	0.251257	2
ENST00000503892	TMEM167A	protein	Predicted NOT mitochondrial	0.0156791	-0.238535	0.00941251	0.989636	2
ENST00000472571	FAM104B	protein	Predicted NOT mitochondrial	0.0157226	-0.267295	0.0339532	0.763678	2
ENST00000215793	SF3A1	protein	Predicted NOT mitochondrial	0.0157238	0.186486	-0.0572104	0.872596	2
ENST00000262370	MGRN1	protein	Predicted NOT mitochondrial	0.0157357	0.219166	-0.105254	0.933989	2
ENST00000270586	PSMB6	protein	Predicted NOT mitochondrial	0.0157513	-0.209733	-0.019097	0.931042	2
ENST00000548182	STXBP6	protein	Predicted NOT mitochondrial	0.0157944	-0.251557	-0.0408419	0.931042	2
ENST00000574838	TXNDC17	protein	Predicted NOT mitochondrial	0.0158021	-0.256321	0.0966164	0.907608	2
ENST00000352445	TOR3A	protein	Predicted NOT mitochondrial	0.0158198	-0.2544	0.0729099	0.23828	2
ENST00000465506	NDUFB2	protein	Known mitochondrial	0.0158211	-0.220255	-0.0593317	0.224085	2
ENST00000530764	PGR	protein	Predicted NOT mitochondrial	0.0158336	0.204084	-0.00154888	0.914307	2
ENST00000551513	IL32	protein	Predicted NOT mitochondrial	0.0158766	-0.256433	0.00894369	0.800405	2
ENST00000375695	MAGED1	protein	Predicted NOT mitochondrial	0.0158963	0.22013	-0.0645277	0.400778	2
ENST00000532559	RHOD	protein	Predicted NOT mitochondrial	0.0158993	-0.250664	-0.0124257	0.914307	2
ENST00000562104	MYLK3	protein	Predicted NOT mitochondrial	0.0159142	0.23408	0.0172473	0.672847	2
ENST00000457887	TANK	protein	Predicted NOT mitochondrial	0.0159223	-0.226255	-0.079215	0.702655	2
ENST00000440815	IL32	protein	Predicted NOT mitochondrial	0.0159269	-0.256102	0.00671333	0.780706	2
ENST00000533097	IL32	protein	Predicted NOT mitochondrial	0.0159549	-0.255759	0.00836654	0.78238	2
ENST00000476217	SSR3	protein	Predicted NOT mitochondrial	0.0159559	-0.23594	-0.00587341	0.835309	2
ENST00000287543	MALSU1	protein	Known mitochondrial	0.0159911	-0.249442	-0.0526304	0.933989	2
ENST00000552326	MRPL42	protein	Known mitochondrial	0.0160098	-0.246554	0.0301414	0.824082	2
ENST00000432002	TANK	protein	Predicted NOT mitochondrial	0.0160667	-0.226777	-0.0483543	0.803051	2
ENST00000266674	LGR5	protein	Predicted NOT mitochondrial	0.0161067	0.237893	0.0680504	0.944305	2
ENST00000370938	CTH	protein	Known NOT mitochondrial	0.0161138	0.257035	0.0734244	0.944305	2
ENST00000525003	IL32	protein	Predicted NOT mitochondrial	0.016131	-0.255321	0.00739052	0.78238	2
ENST00000415496	MGRN1	protein	Predicted NOT mitochondrial	0.0161314	0.218702	-0.101096	0.944305	2
ENST00000494718	MAGED1	protein	Predicted NOT mitochondrial	0.0161554	0.219606	-0.0765064	0.35029	2
ENST00000511706	PAIP2	protein	Predicted NOT mitochondrial	0.0161958	-0.206731	-0.0919545	0.907608	2
ENST00000494857	SLC7A2	protein	Predicted NOT mitochondrial	0.0162216	0.254171	-0.0584595	0.78238	2
ENST00000368706	S100A16	protein	Predicted NOT mitochondrial	0.0162269	-0.273667	-0.0883987	0.838101	2
ENST00000573795	SNF8	protein	Predicted NOT mitochondrial	0.0162323	-0.286119	-0.0509425	0.938142	2
ENST00000357137	XPNPEP3	protein	Known mitochondrial	0.0162646	0.22638	0.00314129	0.959147	2
ENST00000375772	MAGED1	protein	Predicted NOT mitochondrial	0.0162888	0.219348	-0.0709824	0.377137	2
ENST00000409077	MORN2	protein	Predicted NOT mitochondrial	0.0163732	-0.237007	-0.0522266	0.974392	2
ENST00000607647	NUP205	protein	Predicted NOT mitochondrial	0.0164176	0.24866	-0.0405881	0.805627	2
ENST00000569236	NSMCE1	protein	Predicted NOT mitochondrial	0.0164302	-0.229497	-0.0353519	0.982946	2
ENST00000573881	STX8	protein	Predicted NOT mitochondrial	0.0164584	-0.23257	-0.0449073	0.842394	2
ENST00000600510	DHPS	protein	Predicted NOT mitochondrial	0.0165251	0.180132	-0.0929681	0.854439	2
ENST00000476958	GTDC1	protein	Predicted NOT mitochondrial	0.0165426	-0.228851	-0.0704671	0.9192	2
ENST00000380472	NQO2	protein	Probable mito assay contaminant	0.0165467	-0.238779	0.0151511	0.805627	2
ENST00000489298	FAM104B	protein	Predicted NOT mitochondrial	0.0165636	-0.26463	-0.0260586	0.854313	2
ENST00000519082	ELOC	protein	Predicted NOT mitochondrial	0.0165705	-0.222519	-0.0596969	0.914307	2
ENST00000571957	TXNDC17	protein	Predicted NOT mitochondrial	0.0165898	-0.259731	0.131349	0.736169	2
ENST00000588599	SNRPD2	protein	Predicted NOT mitochondrial	0.0166043	-0.249214	0.000461126	0.909487	2
ENST00000199814	RBM22	protein	Predicted NOT mitochondrial	0.016642	0.227859	-0.12187	0.959147	2
ENST00000475229	SLC35E2	protein	Predicted NOT mitochondrial	0.0166531	0.247537	-0.000632268	0.970669	2
ENST00000452421	TMEM59	protein	Predicted NOT mitochondrial	0.0166552	-0.242588	-0.0612006	0.336714	2
ENST00000415827	EZH1	protein	Predicted NOT mitochondrial	0.0166553	0.238964	-0.0331383	0.907407	2
ENST00000530803	ALKBH3	protein	Predicted mitochondrial	0.0167245	-0.226586	-0.0591647	0.835309	2
ENST00000416162	MEST	protein	Predicted NOT mitochondrial	0.0167302	-0.266502	-0.0524605	0.78238	2
ENST00000302708	ALKBH3	protein	Predicted mitochondrial	0.0167599	-0.22557	-0.0698765	0.993763	2
ENST00000611412	VPS45	protein	Predicted NOT mitochondrial	0.0167713	0.192684	0.0210653	0.916642	2
ENST00000263864	VAMP8	protein	Predicted NOT mitochondrial	0.0167755	-0.257394	0.11107	0.460519	2
ENST00000551173	CD63	protein	Predicted NOT mitochondrial	0.0168059	-0.252038	-0.0393979	0.998775	2
ENST00000485076	NME2	protein	-	0.0168439	-0.247291	-0.0819153	0.59194	2
ENST00000538432	ATP5H	protein	Known mitochondrial	0.0168591	-0.236663	0.0571089	0.266624	2
ENST00000544368	CCT2	protein	Predicted NOT mitochondrial	0.016875	-0.203983	-0.0534741	0.78238	2
ENST00000303407	BRD3	protein	Predicted NOT mitochondrial	0.016885	0.229348	0.0434366	0.809854	2
ENST00000393187	MEST	protein	Predicted NOT mitochondrial	0.0169243	-0.266367	-0.0481377	0.78238	2
ENST00000532470	C11orf74	protein	Predicted NOT mitochondrial	0.0169283	-0.206621	-0.00718877	0.861445	2
ENST00000250498	DAD1	protein	Predicted NOT mitochondrial	0.0169826	-0.22543	0.0305522	0.523768	2
ENST00000481356	SRPRB	protein	Predicted NOT mitochondrial	0.0169898	-0.255018	0.0986337	0.760876	2
ENST00000460616	SSR4	protein	Predicted NOT mitochondrial	0.0169907	-0.24794	-0.0476433	0.266624	2
ENST00000478382	NDUFAF4	protein	Known mitochondrial	0.0170106	-0.236135	-0.0180741	0.818443	2
ENST00000502283	PLA2G12A	protein	Predicted NOT mitochondrial	0.0170265	-0.185643	-0.0100149	0.740341	2
ENST00000487106	LAMTOR2	protein	Known NOT mitochondrial	0.0170353	-0.224138	0.00201298	0.695089	2
ENST00000504000	SNF8	protein	Predicted NOT mitochondrial	0.0170381	-0.283771	0.0315716	0.907608	2
ENST00000522337	ELOC	protein	Predicted NOT mitochondrial	0.0170609	-0.220325	-0.031837	0.907608	2
ENST00000429604	ZNF160	protein	Predicted NOT mitochondrial	0.0170642	-0.238005	-0.0228144	0.833955	2
ENST00000621399	CIRBP	protein	Predicted NOT mitochondrial	0.0170771	0.253414	-0.052442	0.769979	2
ENST00000382213	IL32	protein	Predicted NOT mitochondrial	0.0170829	-0.254326	0.00637669	0.780706	2
ENST00000514803	FAM200B	protein	Predicted NOT mitochondrial	0.0171457	-0.243074	0.0340296	0.538996	2
ENST00000619979	NOP16	protein	Predicted NOT mitochondrial	0.0171774	-0.226516	-0.0269135	0.925306	2
ENST00000612156	ADPRHL1	protein	Predicted NOT mitochondrial	0.0171821	0.245896	-0.0666018	0.979995	2
ENST00000464236	ANKRD13C	protein	Predicted NOT mitochondrial	0.0172254	0.248214	-0.0715229	0.932952	2
ENST00000336139	ZNF202	protein	Predicted NOT mitochondrial	0.0172312	0.223164	0.0327154	0.780706	2
ENST00000395003	JADE2	protein	Predicted NOT mitochondrial	0.0172315	0.197169	0.0297422	0.741091	2
ENST00000246421	SLC35E2	protein	Predicted NOT mitochondrial	0.0172343	0.246515	-0.012596	0.917359	2
ENST00000446330	COA1	protein	Known mitochondrial	0.0172362	-0.226227	-0.00271717	0.780706	2
ENST00000371341	TMEM59	protein	Predicted NOT mitochondrial	0.0172448	-0.249495	-0.0332922	0.476783	2
ENST00000376687	SUV39H1	protein	Predicted NOT mitochondrial	0.0172491	0.257382	0.0134243	0.857466	2
ENST00000467084	MRPS24	protein	Known mitochondrial	0.0172638	-0.232749	-0.0283803	0.324808	2
ENST00000418871	ZNF160	protein	Predicted NOT mitochondrial	0.0172672	-0.237518	-0.0331916	0.805627	2
ENST00000552164	CD63	protein	Predicted NOT mitochondrial	0.0172693	-0.25156	-0.0388607	0.998775	2
ENST00000441611	BLOC1S2	protein	Known mitochondrial	0.0172794	-0.189549	-0.0614035	0.805627	2
ENST00000409011	GEMIN6	protein	Predicted NOT mitochondrial	0.0173136	-0.233606	-0.00891689	0.946429	2
ENST00000446510	C11orf74	protein	Predicted NOT mitochondrial	0.0173347	-0.207683	-0.00152362	0.990675	2
ENST00000532324	TATDN3	protein	Predicted NOT mitochondrial	0.0173931	-0.218294	-0.032858	0.806552	2
ENST00000471880	SSR4	protein	Predicted NOT mitochondrial	0.0174428	-0.247212	-0.0492486	0.324808	2
ENST00000589113	RNFT1	protein	Predicted NOT mitochondrial	0.0174609	-0.230036	-0.0492363	0.907608	2
ENST00000446026	SMIM12	protein	Predicted mitochondrial	0.0174642	-0.243851	-0.071808	0.980018	2
ENST00000545168	GDA	protein	Predicted NOT mitochondrial	0.0174938	0.275457	0.0365543	0.933989	2
ENST00000428826	EZH1	protein	Predicted NOT mitochondrial	0.0175152	0.238002	-0.0327813	0.998775	2
ENST00000596136	USE1	protein	Predicted NOT mitochondrial	0.0175252	-0.249349	-0.0504801	0.947126	2
ENST00000538814	MRPL51	protein	Known mitochondrial	0.0175272	-0.239331	0.00465095	0.540736	2
ENST00000543959	MRPL51	protein	Known mitochondrial	0.0175272	-0.239331	0.00465095	0.540736	2
ENST00000461365	JTB	protein	Predicted NOT mitochondrial	0.0175323	-0.237074	-0.0273475	0.805627	2
ENST00000448424	ATP7B	protein	Known mitochondrial	0.0175501	0.226519	-0.0691362	0.959147	2
ENST00000395856	NCOA1	protein	Predicted NOT mitochondrial	0.0175536	0.248625	-0.143848	0.912477	2
ENST00000482374	ALG13	protein	Known NOT mitochondrial	0.0175641	-0.248883	-0.0659681	0.786147	2
ENST00000469123	SSBP1	protein	-	0.0175698	-0.227557	-0.0930419	0.78238	2
ENST00000377824	GRHPR	protein	Known mitochondrial	0.0177491	-0.225891	-0.0575698	0.654344	2
ENST00000399280	ZSWIM7	protein	Predicted NOT mitochondrial	0.0178177	-0.242248	0.071635	0.803051	2
ENST00000479191	RIIAD1	protein	Predicted NOT mitochondrial	0.0178269	-0.238528	-0.0344368	0.78238	2
ENST00000429759	EMC3	protein	Predicted NOT mitochondrial	0.0178288	-0.232144	-0.0861382	0.599519	2
ENST00000514911	DIMT1	protein	Predicted NOT mitochondrial	0.0178396	-0.232503	-0.0733618	0.780706	2
ENST00000550010	CCT2	protein	Predicted NOT mitochondrial	0.0179229	-0.206421	-0.0508475	0.763321	2
ENST00000545413	RASSF8	protein	Predicted NOT mitochondrial	0.0179257	-0.226823	-0.0663572	0.959786	2
ENST00000372596	SCMH1	protein	Predicted NOT mitochondrial	0.017929	0.208958	-0.0948509	0.809854	2
ENST00000456842	SMIM12	protein	Predicted mitochondrial	0.0179321	-0.239625	-0.0445701	0.676733	2
ENST00000347869	RBM5	protein	Predicted NOT mitochondrial	0.0179425	0.262136	0.0236024	0.959147	2
ENST00000574734	TXNDC17	protein	Predicted NOT mitochondrial	0.0179433	-0.251153	0.123919	0.835309	2
ENST00000399277	ZSWIM7	protein	Predicted NOT mitochondrial	0.017954	-0.242188	0.0639045	0.820847	2
ENST00000614731	BLOC1S2	protein	Known mitochondrial	0.0180262	-0.188443	-0.0645967	0.737055	2
ENST00000445644	COMMD1	protein	Predicted NOT mitochondrial	0.0180577	-0.225581	-0.0309646	0.932566	2
ENST00000377687	KLF5	protein	Predicted NOT mitochondrial	0.0180744	0.295051	0.061716	0.769979	2
ENST00000556840	MRPL52	protein	Known mitochondrial	0.0181047	-0.235304	0.0712051	0.719078	2
ENST00000358399	GDA	protein	Predicted NOT mitochondrial	0.0181446	0.273901	0.0365675	0.979995	2
ENST00000460675	COMMD6	protein	Predicted NOT mitochondrial	0.018254	-0.23582	-0.0174241	0.820847	2
ENST00000526267	EIF3M	protein	Predicted NOT mitochondrial	0.018259	-0.202396	0.00212378	0.805627	2
ENST00000508278	MRPL48	protein	Known mitochondrial	0.018274	-0.22218	-0.0549432	0.83465	2
ENST00000409953	UBE2F	protein	Predicted NOT mitochondrial	0.018283	-0.237036	-0.0397422	0.987442	2
ENST00000440019	TMEM59	protein	Predicted NOT mitochondrial	0.0185161	-0.239744	-0.0519006	0.527509	2
ENST00000546993	TSPAN31	protein	Predicted NOT mitochondrial	0.0185321	-0.233388	-0.0176083	0.971337	2
ENST00000512788	UCHL1	protein	Predicted NOT mitochondrial	0.0185657	-0.209671	0.0988555	0.441509	2
ENST00000406961	NCOA1	protein	Predicted NOT mitochondrial	0.0185739	0.247126	-0.144483	0.835309	2
ENST00000480740	SELENOT	protein	Predicted NOT mitochondrial	0.0185774	-0.245347	-0.02854	0.527509	2
ENST00000536515	LGR5	protein	Predicted NOT mitochondrial	0.0185784	0.237693	0.0478336	0.93536	2
ENST00000473389	ALG13	protein	Known NOT mitochondrial	0.0186373	-0.240499	-0.0808127	0.854313	2
ENST00000416293	ALDH2	protein	Known mitochondrial	0.0186493	0.202151	-0.0158707	0.871126	2
ENST00000314282	MRPL48	protein	Known mitochondrial	0.0186596	-0.223686	-0.0260809	0.708324	2
ENST00000556683	TMX1	protein	Predicted NOT mitochondrial	0.0187835	-0.18036	0.0320322	0.932077	2
ENST00000489393	TANK	protein	Predicted NOT mitochondrial	0.0188052	-0.218038	-0.0267038	0.590021	2
ENST00000496410	RBM48	protein	Predicted NOT mitochondrial	0.0188327	-0.238456	0.0115423	0.996723	2
ENST00000558763	SMAD3	protein	Known NOT mitochondrial	0.0188368	0.214384	0.092342	0.944305	2
ENST00000487284	CUX1	protein	Predicted NOT mitochondrial	0.0188882	0.194189	-0.0420614	0.963178	2
ENST00000348332	NCOA1	protein	Predicted NOT mitochondrial	0.0189512	0.246873	-0.14323	0.907407	2
ENST00000531175	PTS	protein	Predicted mitochondrial	0.0189737	-0.21564	0.0034813	0.83465	2
ENST00000551092	ARL1	protein	Predicted NOT mitochondrial	0.0189789	-0.207578	-0.0305439	0.978482	2
ENST00000424337	GTF2IRD1	protein	Predicted NOT mitochondrial	0.0189802	0.244348	0.0245064	0.896893	2
ENST00000372597	SCMH1	protein	Predicted NOT mitochondrial	0.0190398	0.207621	-0.0949305	0.878434	2
ENST00000533730	CASP4	protein	Predicted NOT mitochondrial	0.0190558	-0.2626	0.13168	0.739419	2
ENST00000299714	SEC11C	protein	Predicted NOT mitochondrial	0.0190723	-0.235656	0.0077169	0.783159	2
ENST00000381588	RNF6	protein	Predicted NOT mitochondrial	0.0191212	-0.183217	-0.00593414	0.944305	2
ENST00000449409	ELP6	protein	Predicted NOT mitochondrial	0.0191349	-0.242092	0.0108345	0.786301	2
ENST00000489033	ALG13	protein	Known NOT mitochondrial	0.0191517	-0.242146	-0.0702832	0.988743	2
ENST00000398483	MRPL48	protein	Known mitochondrial	0.0191802	-0.221999	-0.00432337	0.944305	2
ENST00000468657	ALG13	protein	Known NOT mitochondrial	0.0192437	-0.239661	-0.0620685	0.959786	2
ENST00000449378	RBKS	protein	Predicted NOT mitochondrial	0.0192534	-0.223341	-0.0367058	0.933989	2
ENST00000540815	LGR5	protein	Predicted NOT mitochondrial	0.0192795	0.236903	0.0480015	0.93536	2
ENST00000368302	LAMTOR2	protein	Known NOT mitochondrial	0.0192947	-0.216335	0.0046159	0.804704	2
ENST00000411840	MRPL48	protein	Known mitochondrial	0.0193073	-0.221276	-0.0319067	0.907608	2
ENST00000525054	EIF3M	protein	Predicted NOT mitochondrial	0.0193335	-0.20298	0.0108016	0.874158	2
ENST00000346806	CTH	protein	Known NOT mitochondrial	0.0193695	0.277966	0.08003	0.905282	2
ENST00000481647	JPT1	protein	-	0.019375	-0.224439	0.047473	0.907608	2
ENST00000580380	JPT1	protein	-	0.0194716	-0.223911	0.0338069	0.997199	2
ENST00000337495	SCMH1	protein	Predicted NOT mitochondrial	0.019476	0.207201	-0.10009	0.78238	2
ENST00000414416	LINC00116	protein	Predicted NOT mitochondrial	0.0195225	-0.238609	-0.0210424	0.854313	2
ENST00000475533	ZFAND2B	protein	Predicted NOT mitochondrial	0.019624	-0.205349	-0.0604979	0.681369	2
ENST00000455841	GTF2IRD1	protein	Predicted NOT mitochondrial	0.0196329	0.2435	0.0205451	0.912477	2
ENST00000506197	SMIM20	protein	Predicted mitochondrial	0.0197211	-0.209578	-0.0948092	0.944305	2
ENST00000302188	RBKS	protein	Predicted NOT mitochondrial	0.0197523	-0.219135	-0.0560373	0.835309	2
ENST00000261733	ALDH2	protein	Known mitochondrial	0.0197722	0.210777	-0.0175601	0.81441	2
ENST00000617650	C11orf74	protein	Predicted NOT mitochondrial	0.0197787	-0.203183	-0.0114615	0.842394	2
ENST00000397171	SCMH1	protein	Predicted NOT mitochondrial	0.019845	0.206847	-0.0935671	0.72992	2
ENST00000588301	SNRPD2	protein	Predicted NOT mitochondrial	0.0198686	-0.245649	-0.0274871	0.937598	2
ENST00000370200	KAZALD1	protein	Predicted NOT mitochondrial	0.0198713	-0.256432	-0.0079771	0.540736	2
ENST00000577396	SUPT4H1	protein	Predicted NOT mitochondrial	0.0199215	-0.176197	-0.0130265	0.835309	2
ENST00000458117	APOPT1	protein	Known mitochondrial	0.0200026	-0.217258	-0.0533848	0.998775	2
ENST00000314032	UCP3	protein	Known mitochondrial	0.0200198	-0.2608	-0.0821367	0.989636	2
ENST00000311351	LSM1	protein	Predicted NOT mitochondrial	0.0200494	-0.238802	-0.0520257	0.93536	2
ENST00000464566	NDUFB2	protein	Known mitochondrial	0.0201135	-0.215338	-0.0402418	0.371939	2
ENST00000596005	GOLGA7B	protein	Predicted NOT mitochondrial	0.0201235	0.201395	-0.00271821	0.940765	2
ENST00000583850	ACADVL	protein	Known mitochondrial	0.0201871	0.186734	0.0208187	0.998775	2
ENST00000350303	ACADVL	protein	Known mitochondrial	0.0203075	0.187191	0.00715665	0.944305	2
ENST00000539231	KLF5	protein	Predicted NOT mitochondrial	0.0203389	0.292521	0.07605	0.835485	2
ENST00000473127	APOPT1	protein	Known mitochondrial	0.0203479	-0.210419	0.0142543	0.811539	2
ENST00000331129	ID2	protein	Predicted NOT mitochondrial	0.0203494	-0.236385	-0.0472275	0.599519	2
ENST00000487133	MCTS1	protein	Predicted NOT mitochondrial	0.020364	-0.267581	-0.0650861	0.957003	2
ENST00000377060	CNNM3	protein	Predicted NOT mitochondrial	0.020383	0.216052	-0.108693	0.936989	2
ENST00000395747	CAMK2B	protein	Predicted NOT mitochondrial	0.0203884	0.233097	-0.010936	0.855864	2
ENST00000485923	SELENOT	protein	Predicted NOT mitochondrial	0.020459	-0.243423	-0.0104655	0.655327	2
ENST00000581523	MSI2	protein	Predicted NOT mitochondrial	0.0204747	-0.237175	0.0810669	0.899864	2
ENST00000499847	PPA2	protein	Known mitochondrial	0.020568	-0.223916	0.0216938	0.530086	2
ENST00000397146	ITIH5	protein	Predicted NOT mitochondrial	0.0206062	-0.235058	-0.0683389	0.324808	2
ENST00000350811	CAMK2B	protein	Predicted NOT mitochondrial	0.0206394	0.230875	-0.00798697	0.847551	2
ENST00000328557	NRROS	protein	Predicted NOT mitochondrial	0.0206473	-0.196647	0.0781605	0.78238	2
ENST00000498813	DEGS1	protein	Predicted NOT mitochondrial	0.0208779	-0.247076	-0.0887147	0.615801	2
ENST00000623255	ALG13	protein	Known NOT mitochondrial	0.0209055	-0.237911	-0.0831139	0.905282	2
ENST00000356839	ACADVL	protein	Known mitochondrial	0.0209108	0.186517	0.00617659	0.93536	2
ENST00000496393	NVL	protein	Predicted NOT mitochondrial	0.020937	0.263301	0.0334004	0.800405	2
ENST00000497584	CAMK2B	protein	Predicted NOT mitochondrial	0.0210983	0.232489	-0.00398715	0.809854	2
ENST00000585785	FAM210A	protein	Predicted mitochondrial	0.0211594	-0.194384	-0.0707659	0.52404	2
ENST00000543245	ACADVL	protein	Known mitochondrial	0.0211763	0.186128	0.00747966	0.93781	2
ENST00000265755	GTF2IRD1	protein	Predicted NOT mitochondrial	0.0212052	0.241864	0.0297644	0.853192	2
ENST00000475927	SERF2	protein	Predicted NOT mitochondrial	0.0212243	-0.242607	-0.0651395	0.800405	2
ENST00000438444	COA1	protein	Known mitochondrial	0.0212249	-0.217562	-0.0154419	0.909876	2
ENST00000361705	SCMH1	protein	Predicted NOT mitochondrial	0.0212252	0.205317	-0.0971853	0.736407	2
ENST00000358295	FAM19A5	protein	Predicted NOT mitochondrial	0.0212612	0.230325	0.0245529	0.9192	2
ENST00000586555	CIRBP	protein	Predicted NOT mitochondrial	0.0212992	0.233651	-0.0563623	0.987442	2
ENST00000346618	E2F3	protein	Predicted NOT mitochondrial	0.0213125	-0.176041	-0.0186885	0.599519	2
ENST00000493060	NVL	protein	Predicted NOT mitochondrial	0.0213428	0.218677	-0.0508812	0.508756	2
ENST00000601355	SLC27A5	protein	Probable mito assay contaminant	0.0213485	-0.257448	0.0687409	0.950173	2
ENST00000471724	SSR4	protein	Predicted NOT mitochondrial	0.0213669	-0.246462	-0.0540649	0.38865	2
ENST00000512737	NME2	protein	-	0.0214117	-0.254796	0.00974357	0.454142	2
ENST00000375248	TMEM94	protein	Predicted NOT mitochondrial	0.0214531	0.230969	-0.118078	0.859861	2
ENST00000479005	MRPS16	protein	Known mitochondrial	0.0214806	-0.222415	-0.00882201	0.944305	2
ENST00000493694	TIMMDC1	protein	Known mitochondrial	0.0215007	-0.260435	-0.00525055	0.78238	2
ENST00000585828	ATP6V0A1	protein	Predicted NOT mitochondrial	0.0215049	0.184348	-0.154476	0.676733	2
ENST00000326197	SCMH1	protein	Predicted NOT mitochondrial	0.0215195	0.205138	-0.0935149	0.642358	2
ENST00000578319	ACADVL	protein	Known mitochondrial	0.0215549	0.185526	0.0202577	0.980018	2
ENST00000372984	AKIRIN1	protein	Predicted NOT mitochondrial	0.0216285	-0.201693	-0.0558272	0.905282	2
ENST00000402568	TANK	protein	Predicted NOT mitochondrial	0.0216306	-0.221638	-0.0579012	0.731793	2
ENST00000310614	MRPL48	protein	Known mitochondrial	0.0216571	-0.218121	-0.0587587	0.849017	2
ENST00000300026	PPIB	protein	Predicted mitochondrial	0.0216607	-0.255525	0.0547197	0.677223	2
ENST00000439705	CREM	protein	Predicted NOT mitochondrial	0.0216634	-0.210031	0.137489	0.899864	2
ENST00000344201	CBFA2T2	protein	Predicted NOT mitochondrial	0.0216644	0.244942	-0.0329139	0.927045	2
ENST00000322910	ACADVL	protein	Known mitochondrial	0.0216659	0.185619	0.00628831	0.93536	2
ENST00000550479	HSP90B1	protein	Predicted mitochondrial	0.0217059	-0.220593	-0.00174667	0.78238	2
ENST00000497693	GRHPR	protein	Known mitochondrial	0.0217567	-0.214773	-0.0299783	0.721963	2
ENST00000558492	PPIB	protein	Predicted mitochondrial	0.0217593	-0.25814	0.0491964	0.907608	2
ENST00000614775	SMIM20	protein	Predicted mitochondrial	0.0217711	-0.207346	-0.0717668	0.931042	2
ENST00000463304	TUSC2	protein	Predicted mitochondrial	0.021784	-0.248024	-0.0938321	0.948849	2
ENST00000613242	E2F3	protein	Predicted NOT mitochondrial	0.0217843	-0.1755	-0.00900302	0.931042	2
ENST00000557079	APOPT1	protein	Known mitochondrial	0.0217861	-0.215012	-0.0271147	0.944305	2
ENST00000478271	EXOSC10	protein	Predicted NOT mitochondrial	0.02179	0.240574	0.0585869	0.987442	2
ENST00000618916	BLOC1S2	protein	Known mitochondrial	0.0218029	-0.184431	-0.0323148	0.710885	2
ENST00000614486	PSMB6	protein	Predicted NOT mitochondrial	0.0218126	-0.202251	-0.0228194	0.916642	2
ENST00000368589	JTB	protein	Predicted NOT mitochondrial	0.0218855	-0.203096	-0.083171	0.944305	2
ENST00000380430	NQO2	protein	Probable mito assay contaminant	0.0218925	-0.228025	-0.00594083	0.748794	2
ENST00000463314	CREM	protein	Predicted NOT mitochondrial	0.0219035	-0.213262	0.149468	0.696504	2
ENST00000579425	ACADVL	protein	Known mitochondrial	0.0219268	0.185537	0.0181804	0.991858	2
ENST00000228741	ELK3	protein	Predicted NOT mitochondrial	0.0219993	-0.226913	-0.0454067	0.78238	2
ENST00000558196	SEC11A	protein	Predicted NOT mitochondrial	0.022055	-0.227105	-0.0259489	0.905282	2
ENST00000374721	CREM	protein	Predicted NOT mitochondrial	0.022065	-0.213009	0.101886	0.944305	2
ENST00000426907	HUWE1	protein	Predicted NOT mitochondrial	0.0221567	0.220423	0.021569	0.997199	2
ENST00000225504	SUPT4H1	protein	Predicted NOT mitochondrial	0.0221611	-0.173948	-0.0164272	0.805627	2
ENST00000463372	C9orf3	protein	Predicted NOT mitochondrial	0.022201	-0.237434	-0.0383861	0.970669	2
ENST00000370085	SSR4	protein	Predicted NOT mitochondrial	0.0222018	-0.243551	-0.0158851	0.294474	2
ENST00000376436	ZNF337	protein	Predicted NOT mitochondrial	0.022212	0.219003	-0.0539952	0.9192	2
ENST00000473940	CREM	protein	Predicted NOT mitochondrial	0.0222226	-0.213001	0.165837	0.57079	2
ENST00000471173	JTB	protein	Predicted NOT mitochondrial	0.0222249	-0.245137	-0.0148735	0.899864	2
ENST00000581874	JPT1	protein	-	0.0222361	-0.216696	0.00012357	0.783713	2
ENST00000621444	NOP16	protein	Predicted NOT mitochondrial	0.0222456	-0.220776	-0.0421012	0.979995	2
ENST00000618975	DCAF13	protein	Predicted NOT mitochondrial	0.0222714	-0.202866	0.0401188	0.93536	2
ENST00000402904	SCMH1	protein	Predicted NOT mitochondrial	0.0222952	0.204325	-0.0966293	0.676733	2
ENST00000395659	ATP5E	protein	Known mitochondrial	0.0223298	-0.235748	-0.0448345	0.550472	2
ENST00000449191	UBE2F-SCLY	protein	-	0.0223598	-0.216667	0.114212	0.411667	2
ENST00000532129	ALKBH3	protein	Predicted mitochondrial	0.0223907	-0.219394	0.00969082	0.953943	2
ENST00000443647	RNF181	protein	Predicted NOT mitochondrial	0.0224178	-0.229695	-0.0730875	0.78238	2
ENST00000514384	SMIM20	protein	Predicted mitochondrial	0.0224356	-0.206571	-0.0827377	0.927744	2
ENST00000467789	SSR3	protein	Predicted NOT mitochondrial	0.0224422	-0.228216	0.0424495	0.988743	2
ENST00000583858	ACADVL	protein	Known mitochondrial	0.0224548	0.180697	0.0167226	0.990675	2
ENST00000354759	CREM	protein	Predicted NOT mitochondrial	0.0225335	-0.212698	0.140446	0.740341	2
ENST00000344271	STX2	protein	Predicted NOT mitochondrial	0.0225359	-0.203422	-0.0381501	0.639053	2
ENST00000456575	ARPC2	protein	Predicted NOT mitochondrial	0.0225699	-0.235297	0.0318755	0.939531	2
ENST00000422728	FAM200B	protein	Predicted NOT mitochondrial	0.0226985	-0.221957	-0.057596	0.859251	2
ENST00000359793	CEP57L1	protein	Predicted NOT mitochondrial	0.0227409	-0.220182	-0.0673077	0.931042	2
ENST00000243167	FAAH	protein	Predicted mitochondrial	0.022749	0.211811	0.00502341	0.982295	2
ENST00000466396	CLTA	protein	Predicted NOT mitochondrial	0.0227579	-0.241423	0.0105078	0.454142	2
ENST00000397174	SCMH1	protein	Predicted NOT mitochondrial	0.0227885	0.203835	-0.0982757	0.78238	2
ENST00000434584	ITM2A	protein	Predicted NOT mitochondrial	0.0228062	-0.231704	0.00805708	0.519889	2
ENST00000405123	ERLEC1	protein	Predicted NOT mitochondrial	0.0228465	-0.222257	-0.0898799	0.835309	2
ENST00000532297	NXF1	protein	Predicted NOT mitochondrial	0.0228788	0.209769	-0.0039022	0.833738	2
ENST00000225983	HDAC5	protein	Predicted NOT mitochondrial	0.0229513	0.240534	-0.0132572	0.640213	2
ENST00000580287	CDK5RAP3	protein	Predicted NOT mitochondrial	0.0230294	0.229929	0.0823014	0.993763	2
ENST00000542255	ACADVL	protein	Known mitochondrial	0.0230341	0.178902	0.017106	0.996728	2
ENST00000571309	PSMB6	protein	Predicted NOT mitochondrial	0.0230809	-0.200153	-0.0101105	0.948849	2
ENST00000523845	CAMK2B	protein	Predicted NOT mitochondrial	0.023092	0.228783	-0.00649814	0.835309	2
ENST00000372595	SCMH1	protein	Predicted NOT mitochondrial	0.0231529	0.203447	-0.0996233	0.78238	2
ENST00000338130	NQO2	protein	Probable mito assay contaminant	0.0232457	-0.226153	-0.00645932	0.708284	2
ENST00000489414	EXOSC3	protein	Known NOT mitochondrial	0.0232481	-0.227221	-0.0594824	0.998775	2
ENST00000361191	SCMH1	protein	Predicted NOT mitochondrial	0.0232647	0.203335	-0.104517	0.809854	2
ENST00000233468	SF3B6	protein	Predicted NOT mitochondrial	0.0232784	-0.217407	0.109555	0.818443	2
ENST00000512375	MRPS18C	protein	Known mitochondrial	0.0232935	-0.219524	-0.0666619	0.769979	2
ENST00000409566	GEMIN6	protein	Predicted NOT mitochondrial	0.0233753	-0.226659	-0.0239396	0.912477	2
ENST00000527906	PSMC3	protein	Predicted NOT mitochondrial	0.0233982	-0.211583	-0.0857672	0.710885	2
ENST00000597776	LSM4	protein	Predicted NOT mitochondrial	0.0234043	-0.226878	0.0330351	0.996728	2
ENST00000356917	CREM	protein	Predicted NOT mitochondrial	0.0234644	-0.207793	0.13849	0.854313	2
ENST00000378725	SSU72	protein	Predicted NOT mitochondrial	0.0234734	-0.22579	-0.0825489	0.835309	2
ENST00000589235	CIRBP	protein	Predicted NOT mitochondrial	0.0234772	0.227824	-0.0403079	0.998775	2
ENST00000294172	NXF1	protein	Predicted NOT mitochondrial	0.0234826	0.209205	-0.0091253	0.854313	2
ENST00000460270	CREM	protein	Predicted NOT mitochondrial	0.0235382	-0.210807	0.113079	0.970669	2
ENST00000233893	HSPE1	protein	Known mitochondrial	0.0236157	-0.208967	-0.0579278	0.957003	2
ENST00000531554	C11orf74	protein	Predicted NOT mitochondrial	0.0236361	-0.204012	-0.0260364	0.883258	2
ENST00000394636	IRX5	protein	Known NOT mitochondrial	0.0237762	0.204928	0.0600133	0.835309	2
ENST00000286835	SCAF4	protein	Predicted NOT mitochondrial	0.023783	0.183134	0.0221917	0.510344	2
ENST00000531709	NXF1	protein	Predicted NOT mitochondrial	0.0237862	0.208907	-0.00791881	0.856994	2
ENST00000393128	MRPL42	protein	Known mitochondrial	0.0237916	-0.195674	0.00968111	0.953943	2
ENST00000544137	ATP6V0A1	protein	Predicted NOT mitochondrial	0.0238424	0.182118	-0.132158	0.858127	2
ENST00000373298	ITM2A	protein	Predicted NOT mitochondrial	0.0238914	-0.231183	0.000333308	0.494692	2
ENST00000371348	TMEM59	protein	Predicted NOT mitochondrial	0.0239424	-0.242432	-0.0429604	0.438986	2
ENST00000586295	TXNL4A	protein	Predicted NOT mitochondrial	0.0239946	-0.22595	-0.0253468	0.914307	2
ENST00000483290	COMMD6	protein	Predicted NOT mitochondrial	0.0240147	-0.229757	0.00945866	0.987442	2
ENST00000344351	CREM	protein	Predicted NOT mitochondrial	0.0240206	-0.206304	0.146582	0.681369	2
ENST00000509078	SMUG1	protein	Predicted NOT mitochondrial	0.0240484	-0.186793	-0.0711088	0.541609	2
ENST00000482902	SSR4	protein	Predicted NOT mitochondrial	0.0241504	-0.238199	-0.0303131	0.386978	2
ENST00000519606	RPS20	protein	Predicted NOT mitochondrial	0.024151	-0.180412	-0.0446984	0.883258	2
ENST00000341695	PPA2	protein	Known mitochondrial	0.0242618	-0.20369	0.032427	0.681369	2
ENST00000537601	TMEM134	protein	Predicted NOT mitochondrial	0.0243199	-0.215677	-0.0691717	0.944305	2
ENST00000429130	CREM	protein	Predicted NOT mitochondrial	0.0243396	-0.220456	0.132609	0.899864	2
ENST00000439025	RPS27L	protein	Predicted NOT mitochondrial	0.0243502	-0.239135	0.0625548	0.527509	2
ENST00000437833	SDHC	protein	Known mitochondrial	0.0243701	0.248667	0.078864	0.800405	2
ENST00000529679	PSMD13	protein	Predicted NOT mitochondrial	0.0243896	-0.208728	0.0236403	0.859861	2
ENST00000558779	FAM96A	protein	Predicted NOT mitochondrial	0.0244248	-0.227926	-0.0481637	0.899864	2
ENST00000353185	CAMK2B	protein	Predicted NOT mitochondrial	0.0244315	0.228553	-0.00817531	0.820847	2
ENST00000380454	NQO2	protein	Probable mito assay contaminant	0.0244673	-0.225464	0.00407752	0.806103	2
ENST00000367089	DYNLT1	protein	Predicted NOT mitochondrial	0.0244704	-0.244456	-0.0898097	0.790331	2
ENST00000560409	SEC11A	protein	Predicted NOT mitochondrial	0.0245432	-0.227235	-0.0100868	0.783713	2
ENST00000252102	NDUFA2	protein	Known mitochondrial	0.024636	-0.227744	-0.0333466	0.438986	2
ENST00000541080	CYP2E1	protein	Predicted NOT mitochondrial	0.0246515	0.228537	0.0921173	0.805627	2
ENST00000485612	SSR4	protein	Predicted NOT mitochondrial	0.0246746	-0.237241	-0.0396297	0.317606	2
ENST00000336057	HDAC5	protein	Predicted NOT mitochondrial	0.0246763	0.238773	-0.015024	0.571701	2
ENST00000463923	ECHDC2	protein	Known mitochondrial	0.0247121	0.230199	0.00658158	0.907608	2
ENST00000588344	CIRBP	protein	Predicted NOT mitochondrial	0.0247257	0.220131	-0.0221367	0.813935	2
ENST00000399804	SCAF4	protein	Predicted NOT mitochondrial	0.0247373	0.182415	0.0148512	0.460519	2
ENST00000520719	RMDN1	protein	Known mitochondrial	0.0248083	-0.222068	-0.0525985	0.998775	2
ENST00000526993	PSMC3	protein	Predicted NOT mitochondrial	0.0248164	-0.213767	-0.0936136	0.740341	2
ENST00000486890	MINOS1	protein	Known mitochondrial	0.0249588	-0.269995	0.0224728	0.809854	2
ENST00000498039	RNF6	protein	Predicted NOT mitochondrial	0.0249646	-0.217096	-0.0260965	0.820419	2
ENST00000482954	NDUFB2	protein	Known mitochondrial	0.0249783	-0.220986	-0.0255879	0.650871	2
ENST00000586825	TXNL4A	protein	Predicted NOT mitochondrial	0.024979	-0.224393	-0.0397714	0.944305	2
ENST00000446189	AKIRIN1	protein	Predicted NOT mitochondrial	0.024984	-0.198548	-0.0131059	0.914307	2
ENST00000533933	ST3GAL3	protein	Known NOT mitochondrial	0.0249851	-0.207868	-0.059468	0.805627	2
ENST00000486204	SSR4	protein	Predicted NOT mitochondrial	0.0249879	-0.236727	-0.0539127	0.27094	2
ENST00000489867	ENO1	protein	Predicted mitochondrial	0.0250045	-0.21457	-0.0719429	0.697251	2
ENST00000380441	NQO2	protein	Probable mito assay contaminant	0.0250137	-0.224897	0.00735462	0.835309	2
ENST00000346436	CLCN6	protein	Predicted NOT mitochondrial	0.0250676	0.231496	0.0161774	0.386978	2
ENST00000546604	SARNP	protein	Predicted NOT mitochondrial	0.0250821	0.215273	-0.0416466	0.981893	2
ENST00000456793	OST4	protein	Predicted NOT mitochondrial	0.0251295	-0.1957	-0.0928512	0.38865	2
ENST00000348706	PPA2	protein	Known mitochondrial	0.025131	-0.202364	0.0305041	0.681369	2
ENST00000258682	CAMK2B	protein	Predicted NOT mitochondrial	0.0251649	0.227943	-0.00949063	0.835309	2
ENST00000527902	NXF1	protein	Predicted NOT mitochondrial	0.0252626	0.19652	0.00633173	0.757382	2
ENST00000493050	LGI4	protein	Predicted NOT mitochondrial	0.0252661	0.248897	0.0518461	0.790331	2
ENST00000470744	CLTA	protein	Predicted NOT mitochondrial	0.0252845	-0.227017	0.0220254	0.521873	2
ENST00000356648	JTB	protein	Predicted NOT mitochondrial	0.0253664	-0.199994	-0.0805447	0.944305	2
ENST00000549106	ALDH2	protein	Known mitochondrial	0.025381	0.197459	-0.0110045	0.805627	2
ENST00000358678	MRPL42	protein	Known mitochondrial	0.0253815	-0.195288	0.0108304	0.944305	2
ENST00000483191	UFC1	protein	Predicted NOT mitochondrial	0.0254219	-0.214069	-0.0745168	0.906598	2
ENST00000318158	GRHPR	protein	Known mitochondrial	0.0255155	-0.214754	-0.056295	0.386978	2
ENST00000591152	PSME3	protein	Predicted NOT mitochondrial	0.0255908	-0.228305	-0.0334272	0.835309	2
ENST00000578809	ACADVL	protein	Known mitochondrial	0.0256004	0.182436	0.020459	0.989636	2
ENST00000323456	MTMR4	protein	Predicted NOT mitochondrial	0.0256217	0.227999	0.0884804	0.918178	2
ENST00000509257	NOP16	protein	Predicted NOT mitochondrial	0.025637	-0.213578	-0.0212577	0.953893	2
ENST00000351450	PPA2	protein	Known mitochondrial	0.0256679	-0.202612	0.0319743	0.699718	2
ENST00000466636	SRPRB	protein	Predicted NOT mitochondrial	0.0257628	-0.244483	0.138607	0.510344	2
ENST00000471696	SELENOT	protein	Predicted NOT mitochondrial	0.0258153	-0.239668	0.0285317	0.907608	2
ENST00000615547	SELENOT	protein	Predicted NOT mitochondrial	0.0258153	-0.239668	0.0285317	0.907608	2
ENST00000560610	WDR61	protein	Predicted NOT mitochondrial	0.0258764	-0.202501	-0.00487805	0.93536	2
ENST00000409692	ZNF385B	protein	Predicted NOT mitochondrial	0.0259058	0.258229	0.0197418	0.987442	2
ENST00000361439	NSMCE1	protein	Predicted NOT mitochondrial	0.0259145	-0.219608	-0.0406816	0.835309	2
ENST00000483992	MRPL33	protein	Known mitochondrial	0.02594	-0.202083	-0.0474939	0.676733	2
ENST00000479522	FAS	protein	Predicted NOT mitochondrial	0.0259606	-0.249367	0.0806279	0.987442	2
ENST00000509031	PPA2	protein	Known mitochondrial	0.0260009	-0.201931	0.0365723	0.710885	2
ENST00000470924	JPT1	protein	-	0.0260096	-0.217976	0.0560058	0.835309	2
ENST00000357339	FAS	protein	Predicted NOT mitochondrial	0.026061	-0.249119	0.0705683	0.932566	2
ENST00000585603	POP4	protein	Predicted NOT mitochondrial	0.0260856	-0.233023	-0.0427257	0.736169	2
ENST00000524931	PTS	protein	Predicted mitochondrial	0.0261177	-0.215282	-0.0597512	0.721963	2
ENST00000301587	ATP5H	protein	Known mitochondrial	0.0261433	-0.224925	0.0367262	0.265492	2
ENST00000533048	NXF1	protein	Predicted NOT mitochondrial	0.0262243	0.195532	0.0139721	0.527509	2
ENST00000520755	LSM1	protein	Predicted NOT mitochondrial	0.0264052	-0.232879	-0.0243922	0.757382	2
ENST00000309979	NDST2	protein	Predicted NOT mitochondrial	0.0266251	0.219084	0.0167349	0.931042	2
ENST00000550639	MYL6	protein	Predicted NOT mitochondrial	0.0266867	-0.21437	-0.033886	0.975235	2
ENST00000406287	TANK	protein	Predicted NOT mitochondrial	0.0268678	-0.216855	-0.0601736	0.710885	2
ENST00000408011	KCTD1	protein	Known NOT mitochondrial	0.0269492	0.251986	0.0276742	0.681369	2
ENST00000521437	CARD8	protein	Predicted NOT mitochondrial	0.0271128	-0.239557	-0.065811	0.93781	2
ENST00000581166	SUPT4H1	protein	Predicted NOT mitochondrial	0.027118	-0.186234	-0.0179359	0.905282	2
ENST00000518192	LEPROTL1	protein	Predicted NOT mitochondrial	0.027125	-0.246151	-0.0163129	0.800405	2
ENST00000618911	NOP16	protein	Predicted NOT mitochondrial	0.0272232	-0.215993	-0.0111927	0.89731	2
ENST00000443002	POLR2F	protein	Predicted NOT mitochondrial	0.0272238	-0.228609	0.0764287	0.59194	2
ENST00000310123	LGI4	protein	Predicted NOT mitochondrial	0.0273356	0.247095	0.0578321	0.800353	2
ENST00000471136	NDUFB2	protein	Known mitochondrial	0.0273739	-0.213982	-0.0300388	0.599519	2
ENST00000285968	NUP205	protein	Predicted NOT mitochondrial	0.0273868	0.237478	-0.0280079	0.835309	2
ENST00000621130	ZFAND2B	protein	Predicted NOT mitochondrial	0.0274337	-0.205048	-0.0252958	0.431169	2
ENST00000329101	NFATC1	protein	Predicted NOT mitochondrial	0.0274549	0.222588	0.0216474	0.976637	2
ENST00000440254	CAMK2B	protein	Predicted NOT mitochondrial	0.0275037	0.226056	0.00046889	0.800405	2
ENST00000369153	BOLA1	protein	Predicted mitochondrial	0.0275776	-0.235511	-0.0698311	0.930875	2
ENST00000465224	CNNM3	protein	Predicted NOT mitochondrial	0.0275864	0.208367	-0.100634	0.806552	2
ENST00000395887	CREM	protein	Predicted NOT mitochondrial	0.0277016	-0.230485	0.172045	0.567708	2
ENST00000587780	LGI4	protein	Predicted NOT mitochondrial	0.0277484	0.246757	0.0738203	0.835309	2
ENST00000558597	IRX5	protein	Known NOT mitochondrial	0.0277935	0.201799	0.0455887	0.800405	2
ENST00000376112	ID1	protein	Predicted NOT mitochondrial	0.0278859	-0.218472	-0.0502637	0.78238	2
ENST00000488986	SNRNP27	protein	Predicted NOT mitochondrial	0.0280343	-0.207356	-0.0389886	0.98403	2
ENST00000535847	DAD1	protein	Predicted NOT mitochondrial	0.0281334	-0.214915	0.0333484	0.672847	2
ENST00000510566	UCHL1	protein	Predicted NOT mitochondrial	0.0281425	-0.195399	0.0826831	0.431169	2
ENST00000548536	ALDH2	protein	Known mitochondrial	0.0281863	0.193229	-0.0167665	0.842394	2
ENST00000530887	PSMC3	protein	Predicted NOT mitochondrial	0.0282179	-0.20393	-0.0806616	0.809854	2
ENST00000541951	PAAF1	protein	Predicted NOT mitochondrial	0.0282295	0.233038	0.0810545	0.914307	2
ENST00000597081	HNRNPM	protein	Predicted NOT mitochondrial	0.0282305	0.228191	0.00882469	0.899864	2
ENST00000316634	SNAPC5	protein	Predicted NOT mitochondrial	0.0283042	-0.203789	0.0145751	0.925306	2
ENST00000579925	MTMR4	protein	Predicted NOT mitochondrial	0.0283225	0.225735	0.0717921	0.93536	2
ENST00000318083	MAMSTR	protein	Predicted NOT mitochondrial	0.0283647	0.221279	0.041655	0.912477	2
ENST00000543425	TMED2	protein	Predicted NOT mitochondrial	0.0283707	-0.238491	-0.0307117	0.959184	2
ENST00000470554	GSTO1	protein	Predicted NOT mitochondrial	0.0284157	-0.224155	0.0447275	0.907608	2
ENST00000484697	FAAH	protein	Predicted mitochondrial	0.0284343	0.206513	0.0297565	0.763321	2
ENST00000326413	RIIAD1	protein	Predicted NOT mitochondrial	0.0284614	-0.228879	-0.0212438	0.705219	2
ENST00000565465	SNAPC5	protein	Predicted NOT mitochondrial	0.0284972	-0.204584	0.0125371	0.899864	2
ENST00000434275	TASP1	protein	Predicted NOT mitochondrial	0.0285604	-0.198101	0.00571116	0.985381	2
ENST00000446564	COA1	protein	Known mitochondrial	0.0285833	-0.216224	0.00936275	0.644384	2
ENST00000342105	CREM	protein	Predicted NOT mitochondrial	0.0286206	-0.206963	0.130314	0.802119	2
ENST00000462677	TSEN15	protein	Predicted NOT mitochondrial	0.0287	-0.219929	0.0676957	0.895276	2
ENST00000477692	EXOSC1	protein	Predicted NOT mitochondrial	0.0287012	-0.201764	0.0489875	0.710885	2
ENST00000495428	CMC1	protein	Known mitochondrial	0.0287245	-0.225838	-0.0133197	0.527509	2
ENST00000521729	CNOT8	protein	Predicted NOT mitochondrial	0.0287698	-0.229324	-0.0761294	0.998775	2
ENST00000503431	UCHL1	protein	Predicted NOT mitochondrial	0.0288249	-0.196537	0.101663	0.454142	2
ENST00000530651	PSMC3	protein	Predicted NOT mitochondrial	0.0289189	-0.203432	-0.0862807	0.838101	2
ENST00000445676	UBE2F	protein	Predicted NOT mitochondrial	0.0289244	-0.219283	-0.0445153	0.859861	2
ENST00000512469	GLRX	protein	Predicted NOT mitochondrial	0.0289413	-0.217875	-0.0524027	0.907608	2
ENST00000505232	UCHL1	protein	Predicted NOT mitochondrial	0.0289846	-0.200332	0.101616	0.456564	2
ENST00000549392	MYL6	protein	Predicted NOT mitochondrial	0.0289916	-0.21203	-0.0268122	0.93536	2
ENST00000373998	ZMYM3	protein	Predicted NOT mitochondrial	0.0290697	0.187496	0.0383944	0.950704	2
ENST00000470043	C10orf76	protein	Predicted NOT mitochondrial	0.0293005	-0.188491	-0.0475355	0.882423	2
ENST00000599700	SLC27A5	protein	Probable mito assay contaminant	0.029312	-0.246835	0.0440559	0.914307	2
ENST00000346166	RNF6	protein	Predicted NOT mitochondrial	0.0294248	-0.173744	-0.00968154	0.959147	2
ENST00000482604	NDUFB5	protein	Known mitochondrial	0.0294488	-0.229508	-0.0828472	0.527509	2
ENST00000474421	PDLIM4	protein	Predicted NOT mitochondrial	0.0295108	-0.220446	0.0918126	0.855864	2
ENST00000575643	PSMB6	protein	Predicted NOT mitochondrial	0.0295757	-0.191478	-0.0143884	0.907608	2
ENST00000267425	NOP9	protein	Predicted mitochondrial	0.0296127	0.22412	-0.00309194	0.979995	2
ENST00000522710	ATOX1	protein	Predicted NOT mitochondrial	0.0296366	-0.208034	0.0660948	0.833738	2
ENST00000341657	ANKFY1	protein	Predicted NOT mitochondrial	0.029849	0.223534	-0.0264739	0.61004	2
ENST00000471924	ALG13	protein	Known NOT mitochondrial	0.0298756	-0.22801	-0.0479599	0.998775	2
ENST00000370602	GOLGA7B	protein	Predicted NOT mitochondrial	0.0299842	0.193279	0.0616517	0.971337	2
ENST00000591711	TXNL4A	protein	Predicted NOT mitochondrial	0.030116	-0.221178	-0.036395	0.979995	2
ENST00000510556	OSTC	protein	Predicted NOT mitochondrial	0.0301379	-0.214387	-0.050352	0.908919	2
ENST00000578663	CDK5RAP3	protein	Predicted NOT mitochondrial	0.0301841	0.228058	0.0348574	0.959147	2
ENST00000353625	CAMK2B	protein	Predicted NOT mitochondrial	0.0302144	0.224661	-0.00417977	0.816048	2
ENST00000506390	DIMT1	protein	Predicted NOT mitochondrial	0.0302775	-0.205889	-0.0602625	0.679397	2
ENST00000589469	PSME3	protein	Predicted NOT mitochondrial	0.0303603	-0.229211	-0.0603619	0.856994	2
ENST00000507755	PAIP2	protein	Predicted NOT mitochondrial	0.0304366	-0.202477	0.00155993	0.914368	2
ENST00000628980	MAGI2	protein	Predicted NOT mitochondrial	0.030445	0.236231	0.0704237	0.997877	2
ENST00000543337	DAD1	protein	Predicted NOT mitochondrial	0.0304714	-0.213257	0.0320316	0.668389	2
ENST00000521971	DCAF13	protein	Predicted NOT mitochondrial	0.030708	-0.195372	0.0563517	0.931042	2
ENST00000538225	CLTA	protein	Predicted NOT mitochondrial	0.0309466	-0.221967	0.0128331	0.408294	2
ENST00000524657	KDM2A	protein	Predicted NOT mitochondrial	0.0309987	0.179174	-0.0599917	0.931042	2
ENST00000302432	TRIAP1	protein	Known mitochondrial	0.0310807	-0.181735	-0.00564472	0.757382	2
ENST00000495893	PHC3	protein	Predicted NOT mitochondrial	0.0310943	0.200594	-0.00296135	0.835309	2
ENST00000358707	CAMK2B	protein	Predicted NOT mitochondrial	0.0310957	0.224087	-0.00469494	0.813935	2
ENST00000549117	CD63	protein	Predicted NOT mitochondrial	0.0312099	-0.231727	-0.0249224	0.971414	2
ENST00000513167	ATG12	protein	Predicted NOT mitochondrial	0.0312252	-0.220368	0.0266165	0.494692	2
ENST00000480596	GRHPR	protein	Known mitochondrial	0.0313902	-0.208751	-0.0494157	0.456564	2
ENST00000392373	STX2	protein	Predicted NOT mitochondrial	0.031404	-0.178353	-0.0313458	0.998633	2
ENST00000587232	POP4	protein	Predicted NOT mitochondrial	0.0314512	-0.219313	-0.011321	0.710885	2
ENST00000469057	IQUB	protein	Predicted NOT mitochondrial	0.0314646	0.168367	0.020854	0.970669	2
ENST00000341441	MEST	protein	Predicted NOT mitochondrial	0.0316087	-0.252251	-0.05399	0.799917	2
ENST00000594828	LSM4	protein	Predicted NOT mitochondrial	0.0316105	-0.219811	0.0385717	0.987442	2
ENST00000612582	CECR2	protein	Predicted NOT mitochondrial	0.0316637	0.254433	-0.060173	0.931042	2
ENST00000475276	NDUFB2	protein	Known mitochondrial	0.0316738	-0.209961	-0.0277587	0.655327	2
ENST00000459834	PSPH	protein	Known NOT mitochondrial	0.031694	-0.194287	0.114504	0.959786	2
ENST00000426995	UCP3	protein	Known mitochondrial	0.0317649	-0.250166	-0.0830442	0.854439	2
ENST00000411752	BNC2	protein	Predicted NOT mitochondrial	0.0319544	0.233902	0.0722657	0.944092	2
ENST00000466421	TMEM14C	protein	Predicted mitochondrial	0.0319607	-0.203631	-0.0109982	0.909981	2
ENST00000409180	MRPL35	protein	Known mitochondrial	0.0320715	-0.18544	-0.0225462	0.738987	2
ENST00000501704	TSC22D1	protein	Predicted NOT mitochondrial	0.0320808	0.214755	-0.0382604	0.72992	2
ENST00000383578	ENOSF1	protein	Known mitochondrial	0.0321492	0.235774	-0.116896	0.944305	2
ENST00000537701	MRPL51	protein	Known mitochondrial	0.0321577	-0.225474	0.0334672	0.516267	2
ENST00000473931	MAGED1	protein	Predicted NOT mitochondrial	0.0321602	0.206099	0.0229013	0.907608	2
ENST00000568875	SNAPC5	protein	Predicted NOT mitochondrial	0.0321712	-0.201174	-0.0147491	0.737055	2
ENST00000334176	RGS9BP	protein	Predicted NOT mitochondrial	0.0322372	0.223895	-0.126879	0.868981	2
ENST00000559475	SRP14	protein	Predicted NOT mitochondrial	0.0322441	-0.209057	-0.0516067	0.970669	2
ENST00000312413	CLCN6	protein	Predicted NOT mitochondrial	0.0322542	0.225615	0.00122899	0.293994	2
ENST00000373988	ZMYM3	protein	Predicted NOT mitochondrial	0.0324266	0.184535	0.032471	0.931042	2
ENST00000485646	SAP18	protein	Predicted NOT mitochondrial	0.0324453	-0.172341	-0.00956409	0.590021	2
ENST00000570319	NDUFAB1	protein	Known mitochondrial	0.0324607	-0.204934	0.0037532	0.266624	2
ENST00000452374	COMMD9	protein	Predicted NOT mitochondrial	0.032585	-0.21101	-0.0695357	0.970669	2
ENST00000391877	DEGS1	protein	Predicted NOT mitochondrial	0.0326106	-0.23938	-0.0831234	0.774546	2
ENST00000314425	ZMYM3	protein	Predicted NOT mitochondrial	0.0326469	0.184022	0.0197034	0.835309	2
ENST00000527186	ATP5L	protein	Known mitochondrial	0.0326686	-0.199831	0.00343331	0.217512	2
ENST00000354212	MAGI2	protein	Predicted NOT mitochondrial	0.0327795	0.234026	0.059106	0.926134	2
ENST00000554636	VTI1B	protein	Predicted NOT mitochondrial	0.0329994	-0.226701	-0.00830717	0.943918	2
ENST00000432483	PPA2	protein	Known mitochondrial	0.0330546	-0.198083	0.039581	0.835309	2
ENST00000471515	CHKB	protein	Predicted NOT mitochondrial	0.0330557	0.211053	0.0888791	0.835309	2
ENST00000482601	GTDC1	protein	Predicted NOT mitochondrial	0.0331154	-0.213309	-0.0264795	0.909876	2
ENST00000622997	ALG13	protein	Known NOT mitochondrial	0.0331324	-0.224903	-0.0922131	0.998775	2
ENST00000586895	UBL5	protein	Predicted NOT mitochondrial	0.0331791	-0.195733	-0.0773359	0.508756	2
ENST00000550851	LGR5	protein	Predicted NOT mitochondrial	0.0332561	0.221546	0.0759592	0.931042	2
ENST00000482446	RNFT1	protein	Predicted NOT mitochondrial	0.0333324	-0.160761	-0.0590306	0.389168	2
ENST00000347512	RPL36	protein	Predicted NOT mitochondrial	0.033442	-0.186826	-0.0230252	0.953943	2
ENST00000381570	RNF6	protein	Predicted NOT mitochondrial	0.0335059	-0.170141	-0.00318661	0.953943	2
ENST00000459775	USP39	protein	Predicted NOT mitochondrial	0.0336107	-0.189694	-0.0820269	0.800405	2
ENST00000420846	CD63	protein	Predicted NOT mitochondrial	0.0338574	-0.229681	-0.0328508	0.944305	2
ENST00000456893	BUD31	protein	Predicted NOT mitochondrial	0.033909	-0.206837	0.0174196	0.861227	2
ENST00000468480	RNF6	protein	Predicted NOT mitochondrial	0.033973	-0.206097	-0.0776813	0.79952	2
ENST00000318065	NFATC1	protein	Predicted NOT mitochondrial	0.034054	0.217741	0.0148182	0.942587	2
ENST00000506815	PPA2	protein	Known mitochondrial	0.0341954	-0.197497	0.0284568	0.842394	2
ENST00000412612	FKBP7	protein	Predicted NOT mitochondrial	0.0342004	-0.187711	0.00691005	0.817876	2
ENST00000597972	ZNF682	protein	Predicted NOT mitochondrial	0.0342128	-0.181789	-0.015776	0.644384	2
ENST00000480874	ACP1	protein	Predicted NOT mitochondrial	0.0343576	-0.210764	-0.027732	0.809854	2
ENST00000489332	ZMYM3	protein	Predicted NOT mitochondrial	0.034652	0.182392	0.0532538	0.914307	2
ENST00000521583	CNOT8	protein	Predicted NOT mitochondrial	0.0348231	-0.225125	-0.0634016	0.917359	2
ENST00000552692	CD63	protein	Predicted NOT mitochondrial	0.0348668	-0.228893	-0.0328881	0.944305	2
ENST00000554145	ZFYVE1	protein	Predicted NOT mitochondrial	0.0349176	0.203014	-0.0963548	0.861227	2
ENST00000590188	CIRBP	protein	Predicted NOT mitochondrial	0.0349205	0.234811	-0.0762042	0.931042	2
ENST00000455371	PITRM1	protein	Known mitochondrial	0.0349483	0.1896	-0.0397684	0.710885	2
ENST00000220763	CPQ	protein	Predicted NOT mitochondrial	0.0350021	-0.232615	-0.0459272	0.989636	2
ENST00000340209	RBFOX1	protein	Predicted NOT mitochondrial	0.0351262	0.219697	-0.0605466	0.540713	2
ENST00000578975	AKT2	protein	Known NOT mitochondrial	0.0352058	0.228593	-0.134019	0.835309	2
ENST00000242285	CLTA	protein	Predicted NOT mitochondrial	0.0353553	-0.222251	0.0101989	0.324808	2
ENST00000620507	RBFOX1	protein	Predicted NOT mitochondrial	0.0353846	0.219466	-0.0604113	0.594704	2
ENST00000533499	NXF1	protein	Predicted NOT mitochondrial	0.0354016	0.183051	0.0160571	0.699718	2
ENST00000599808	HOMER3	protein	Predicted NOT mitochondrial	0.0354139	-0.204705	0.0220091	0.894166	2
ENST00000434415	ZNF783	protein	Predicted NOT mitochondrial	0.0354209	0.175902	-0.0268348	0.527509	2
ENST00000237889	NDUFB3	protein	Known mitochondrial	0.0354689	-0.188895	-0.0475064	0.388774	2
ENST00000258383	MRPL44	protein	Known mitochondrial	0.035481	-0.219121	-0.0233899	0.820847	2
ENST00000441634	RNF181	protein	Predicted NOT mitochondrial	0.0354843	-0.218207	-0.0925096	0.907608	2
ENST00000535697	MAGI2	protein	Predicted NOT mitochondrial	0.0354979	0.232312	0.0642453	0.925306	2
ENST00000346990	CAMK2B	protein	Predicted NOT mitochondrial	0.0356825	0.221376	-0.0109281	0.835309	2
ENST00000252979	ZNF337	protein	Predicted NOT mitochondrial	0.0358362	0.20832	-0.0239684	0.944305	2
ENST00000488813	COA1	protein	Known mitochondrial	0.0360425	-0.20936	0.0510609	0.530086	2
ENST00000455659	COMMD1	protein	Predicted NOT mitochondrial	0.0361299	-0.209478	-0.0274271	0.954455	2
ENST00000551671	ARL1	protein	Predicted NOT mitochondrial	0.0361888	-0.187687	-0.0281892	0.899864	2
ENST00000528117	TMEM9B	protein	Predicted NOT mitochondrial	0.0362107	-0.21751	0.00819472	0.998775	2
ENST00000301788	POLR2G	protein	Predicted NOT mitochondrial	0.0364262	-0.179961	0.00591131	0.388774	2
ENST00000443120	ANKRD39	protein	Predicted NOT mitochondrial	0.0364755	0.198277	-0.0952482	0.907608	2
ENST00000474275	PHC3	protein	Predicted NOT mitochondrial	0.0365457	0.194711	-0.145562	0.697251	2
ENST00000409025	USP39	protein	Predicted NOT mitochondrial	0.0366002	-0.195812	-0.0406495	0.909164	2
ENST00000504930	POLR3G	protein	Predicted NOT mitochondrial	0.0366251	-0.208678	0.0513037	0.907608	2
ENST00000585693	DNAJC7	protein	Predicted NOT mitochondrial	0.036651	-0.168653	-0.0839963	0.805627	2
ENST00000467257	ADAMTS9	protein	Predicted NOT mitochondrial	0.0366634	-0.223189	0.0262003	0.931042	2
ENST00000399107	POLR3G	protein	Predicted NOT mitochondrial	0.0367329	-0.209303	0.0550238	0.907608	2
ENST00000320990	IRX5	protein	Known NOT mitochondrial	0.0367633	0.196833	0.0518811	0.835309	2
ENST00000495673	YPEL5	protein	Predicted NOT mitochondrial	0.0369698	-0.203726	-0.0339171	0.518781	2
ENST00000225296	DHX33	protein	Predicted NOT mitochondrial	0.0371569	0.225944	0.0323947	0.981826	2
ENST00000354147	PPA2	protein	Known mitochondrial	0.0371572	-0.196553	0.0154301	0.907608	2
ENST00000528942	CCDC18	protein	Predicted NOT mitochondrial	0.0371739	-0.226436	0.0718813	0.820419	2
ENST00000584259	ENOSF1	protein	Known mitochondrial	0.0372818	0.233212	-0.119178	0.932952	2
ENST00000419488	MAGI2	protein	Predicted NOT mitochondrial	0.0374092	0.231153	0.0665539	0.944305	2
ENST00000450066	USP39	protein	Predicted NOT mitochondrial	0.0375262	-0.187296	-0.0775009	0.809854	2
ENST00000565548	TUBGCP4	protein	Known NOT mitochondrial	0.0375447	0.180061	0.0448719	0.974392	2
ENST00000478272	TMTC4	protein	Predicted NOT mitochondrial	0.0375516	-0.226534	-0.0277489	0.454142	2
ENST00000314744	NEUROG1	protein	Predicted NOT mitochondrial	0.0375539	-0.200378	-0.04762	0.842394	2
ENST00000257515	FAM189A2	protein	Predicted NOT mitochondrial	0.0375873	0.171233	-0.135638	0.676733	2
ENST00000614186	MDFIC	protein	Predicted NOT mitochondrial	0.0377199	-0.179318	-0.0820684	0.987442	2
ENST00000530669	PUM1	protein	Predicted NOT mitochondrial	0.0377522	0.183276	0.0656986	0.249465	2
ENST00000350021	NDUFB6	protein	Known mitochondrial	0.0379703	-0.194108	-0.0626618	0.710885	2
ENST00000337003	USMG5	protein	Known mitochondrial	0.038276	-0.220787	-0.0646196	0.38865	2
ENST00000257724	MDFIC	protein	Predicted NOT mitochondrial	0.0384111	-0.178838	-0.0813465	0.959147	2
ENST00000599097	HOMER3	protein	Predicted NOT mitochondrial	0.03843	-0.202559	0.0129771	0.931042	2
ENST00000419065	PSMG4	protein	Predicted NOT mitochondrial	0.038492	-0.212765	-0.0316342	0.909487	2
ENST00000613444	USP39	protein	Predicted NOT mitochondrial	0.038548	-0.186813	-0.0811333	0.791204	2
ENST00000469541	ITM2A	protein	Predicted NOT mitochondrial	0.0386012	-0.201935	-0.0222051	0.710885	2
ENST00000482360	ZBTB48	protein	Predicted NOT mitochondrial	0.0387206	0.181505	0.0219576	0.805627	2
ENST00000529691	ZNF202	protein	Predicted NOT mitochondrial	0.0388565	0.205076	0.0503115	0.970669	2
ENST00000555061	TIMM9	protein	Known mitochondrial	0.0389652	-0.205652	-0.09411	0.861227	2
ENST00000515567	PPA2	protein	Known mitochondrial	0.0390698	-0.19206	0.0629307	0.705568	2
ENST00000374214	UQCC2	protein	Known mitochondrial	0.0391649	-0.21086	-0.00167992	0.907608	2
ENST00000374231	UQCC2	protein	Known mitochondrial	0.0392649	-0.209149	-0.00260859	0.944305	2
ENST00000300289	PDIA3	protein	Predicted mitochondrial	0.03946	0.20284	0.0274362	0.357628	2
ENST00000007516	NDUFAB1	protein	Known mitochondrial	0.0398534	-0.198227	0.00493728	0.224085	2
ENST00000595736	ZNF682	protein	Predicted NOT mitochondrial	0.0399454	-0.178947	0.00231454	0.760876	2
ENST00000376834	CARNMT1	protein	Predicted NOT mitochondrial	0.0399486	-0.189207	-0.0508546	0.907608	2
ENST00000280096	HNMT	protein	Predicted NOT mitochondrial	0.0400083	-0.212598	0.0857678	0.979995	2
ENST00000577222	RPL36	protein	Predicted NOT mitochondrial	0.0401077	-0.202079	-0.0567747	0.987442	2
ENST00000578711	ACADVL	protein	Known mitochondrial	0.040162	0.170471	0.017737	0.979995	2
ENST00000559078	EMC4	protein	Predicted NOT mitochondrial	0.0401916	-0.201944	-0.0578074	0.854313	2
ENST00000486227	HDAC6	protein	Known NOT mitochondrial	0.0406595	0.174644	0.0504674	0.835309	2
ENST00000414236	ELP6	protein	Predicted NOT mitochondrial	0.0408235	-0.221602	0.0416368	0.769979	2
ENST00000527435	POLR2G	protein	Predicted NOT mitochondrial	0.0409691	-0.177576	0.0127414	0.389168	2
ENST00000629359	MAGI2	protein	Predicted NOT mitochondrial	0.0410878	0.228847	0.0675305	0.912477	2
ENST00000477985	BOD1	protein	Predicted NOT mitochondrial	0.0411666	-0.189422	-0.0452873	0.944305	2
ENST00000248846	TUBGCP6	protein	Known NOT mitochondrial	0.041251	0.217931	0.0804035	0.508756	2
ENST00000508518	PPA2	protein	Known mitochondrial	0.0418337	-0.190443	0.0107651	0.649436	2
ENST00000488602	RPS19BP1	protein	Predicted NOT mitochondrial	0.042303	-0.194463	-0.0641765	0.835309	2
ENST00000334678	RPS19BP1	protein	Predicted NOT mitochondrial	0.0424311	-0.194634	-0.0568832	0.907608	2
ENST00000433436	CLTA	protein	Predicted NOT mitochondrial	0.0430459	-0.217721	0.0235234	0.370617	2
ENST00000584079	JPT1	protein	-	0.0431551	-0.202601	0.0397739	0.944305	2
ENST00000295049	RFTN2	protein	Predicted NOT mitochondrial	0.0435341	-0.183829	0.0387467	0.37348	2
ENST00000358435	TOMM7	protein	Known mitochondrial	0.0441016	-0.162697	-0.0702665	0.907608	2
ENST00000347644	SLC28A2	protein	Predicted NOT mitochondrial	0.0445374	0.210505	0.0535175	0.508756	2
ENST00000457404	PPA2	protein	Known mitochondrial	0.046658	-0.189635	0.0200155	0.771303	2
ENST00000557714	PPP2R5C	protein	Predicted NOT mitochondrial	0.0470982	-0.204208	0.0336941	0.81292	2
ENST00000372544	CXorf57	protein	Predicted NOT mitochondrial	0	0.577703	0.157112	0.510344	1
ENST00000372548	CXorf57	protein	Predicted NOT mitochondrial	0	0.573701	0.148347	0.540831	1
ENST00000421550	CXorf57	protein	Predicted NOT mitochondrial	0	0.575661	0.147577	0.540831	1
ENST00000260323	UNC13C	protein	Predicted NOT mitochondrial	9.35271e-10	0.410716	0.133242	0.914307	1
ENST00000316981	PLAG1	protein	Predicted NOT mitochondrial	2.21522e-07	0.414285	0.190353	0.243458	1
ENST00000345317	SKAP2	protein	Predicted NOT mitochondrial	5.72806e-06	0.414874	0.139375	0.504093	1
ENST00000412350	DMRT2	protein	Predicted NOT mitochondrial	4.28358e-05	-0.438812	-0.191047	0.266624	1
ENST00000491291	PGK1	protein	Predicted mitochondrial	6.83338e-05	-0.358763	-0.166094	0.914307	1
ENST00000383699	CADM2	protein	Predicted NOT mitochondrial	0.000126328	-0.300113	-0.190993	0.78238	1
ENST00000382255	DMRT2	protein	Predicted NOT mitochondrial	0.000140945	-0.428198	-0.183337	0.388774	1
ENST00000529281	DCUN1D5	protein	Predicted NOT mitochondrial	0.000212732	-0.359902	-0.169732	0.897449	1
ENST00000531543	DCUN1D5	protein	Predicted NOT mitochondrial	0.000228855	-0.362482	-0.166135	0.805627	1
ENST00000531571	DCUN1D5	protein	Predicted NOT mitochondrial	0.000229189	-0.362733	-0.180702	0.917359	1
ENST00000522628	PXDNL	protein	Predicted NOT mitochondrial	0.000244076	0.374286	0.102352	0.933989	1
ENST00000260247	DCUN1D5	protein	Predicted NOT mitochondrial	0.000245418	-0.360833	-0.173452	0.959786	1
ENST00000259622	DMRT2	protein	Predicted NOT mitochondrial	0.000258067	-0.420199	-0.234177	0.224085	1
ENST00000339859	USP54	protein	Predicted mitochondrial	0.000283725	0.367403	0.208302	0.675758	1
ENST00000418501	USP54	protein	Predicted mitochondrial	0.000284903	0.366784	0.207395	0.78238	1
ENST00000466048	USP54	protein	Predicted mitochondrial	0.00028521	0.366545	0.207689	0.716011	1
ENST00000506453	GRSF1	protein	Known mitochondrial	0.00028821	-0.337868	-0.258313	0.265075	1
ENST00000424265	USP54	protein	Predicted mitochondrial	0.000313568	0.364854	0.20848	0.676733	1
ENST00000378116	FAM171A1	protein	Predicted NOT mitochondrial	0.000346578	-0.336605	-0.200436	0.38865	1
ENST00000495205	TMEM9	protein	Predicted NOT mitochondrial	0.000377483	-0.331748	-0.159731	0.783713	1
ENST00000502323	GRSF1	protein	Known mitochondrial	0.000378018	-0.331712	-0.25408	0.266624	1
ENST00000514161	GRSF1	protein	Known mitochondrial	0.000378545	-0.331687	-0.258196	0.224085	1
ENST00000367080	PFKFB2	protein	Predicted NOT mitochondrial	0.000384008	0.333406	0.173551	0.867038	1
ENST00000395797	ZNF32	protein	Predicted NOT mitochondrial	0.000412657	-0.310269	-0.232566	0.441509	1
ENST00000373408	CCDC167	protein	Predicted NOT mitochondrial	0.000416	-0.310785	-0.130123	0.735122	1
ENST00000372874	ADA	protein	Predicted NOT mitochondrial	0.000431509	-0.300307	-0.141149	0.454142	1
ENST00000330070	HOXB2	protein	Predicted NOT mitochondrial	0.000432058	-0.34763	-0.203003	0.640213	1
ENST00000529294	DCUN1D5	protein	Predicted NOT mitochondrial	0.000466922	-0.322878	-0.185016	0.78238	1
ENST00000498165	PPM1L	protein	Predicted NOT mitochondrial	0.00046752	-0.22928	-0.194534	0.220085	1
ENST00000511685	TENM3	protein	Known NOT mitochondrial	0.000478374	0.314937	0.196478	0.541649	1
ENST00000565108	CMC2	protein	Known mitochondrial	0.000487384	-0.323923	-0.106613	0.38865	1
ENST00000527260	DCUN1D5	protein	Predicted NOT mitochondrial	0.000524198	-0.35669	-0.165482	0.873979	1
ENST00000374433	ZNF32	protein	Predicted NOT mitochondrial	0.000525264	-0.307141	-0.222941	0.668389	1
ENST00000485839	TMEM9	protein	Predicted NOT mitochondrial	0.000531241	-0.323473	-0.154727	0.760876	1
ENST00000461438	SFXN4	protein	Known mitochondrial	0.000562178	-0.357691	-0.131172	0.800405	1
ENST00000544123	EPB41L3	protein	Predicted NOT mitochondrial	0.000565063	0.295473	0.0962426	0.914307	1
ENST00000414605	TMEM9	protein	Predicted NOT mitochondrial	0.000624619	-0.32268	-0.17533	0.702655	1
ENST00000492931	ADA	protein	Predicted NOT mitochondrial	0.000627343	-0.294751	-0.0983447	0.266624	1
ENST00000342933	EPB41L3	protein	Predicted NOT mitochondrial	0.000635293	0.293652	0.0989381	0.957003	1
ENST00000539235	ADA	protein	Predicted NOT mitochondrial	0.000668803	-0.29136	-0.121562	0.334392	1
ENST00000497582	TMEM9	protein	Predicted NOT mitochondrial	0.000682031	-0.316512	-0.157557	0.710885	1
ENST00000396148	CDKN2C	protein	Predicted NOT mitochondrial	0.000760328	-0.369296	-0.203104	0.360281	1
ENST00000435310	TMEM9	protein	Predicted NOT mitochondrial	0.000762626	-0.319402	-0.172009	0.705219	1
ENST00000507764	NDUFC1	protein	Known mitochondrial	0.000814246	-0.312601	-0.133375	0.751102	1
ENST00000369131	SFXN4	protein	Known mitochondrial	0.000829516	-0.34027	-0.146029	0.540736	1
ENST00000262570	CHCHD3	protein	Known mitochondrial	0.000834621	-0.305802	-0.0953135	0.324808	1
ENST00000371761	CDKN2C	protein	Predicted NOT mitochondrial	0.000845622	-0.36066	-0.17847	0.410049	1
ENST00000341928	EPB41L3	protein	Predicted NOT mitochondrial	0.000878734	0.288704	0.106831	0.914368	1
ENST00000548330	CRADD	protein	Known NOT mitochondrial	0.000880882	-0.352981	-0.102041	0.909876	1
ENST00000492667	SEC31B	protein	Predicted NOT mitochondrial	0.000888029	0.292221	0.107439	0.783159	1
ENST00000409960	SERF2	protein	Predicted NOT mitochondrial	0.000896159	-0.311381	-0.113001	0.668389	1
ENST00000265012	GCNT2	protein	Predicted NOT mitochondrial	0.000906927	0.37998	0.197444	0.377137	1
ENST00000566454	SLC7A6	protein	Predicted NOT mitochondrial	0.000921769	0.305791	0.150019	0.553294	1
ENST00000400111	EPB41L3	protein	Predicted NOT mitochondrial	0.000934646	0.287752	0.096661	0.944305	1
ENST00000262662	CDKN2C	protein	Predicted NOT mitochondrial	0.000957828	-0.365772	-0.200916	0.476783	1
ENST00000229239	GAPDH	protein	Predicted mitochondrial	0.000963551	-0.306488	-0.130395	0.906811	1
ENST00000409646	SERF2	protein	Predicted NOT mitochondrial	0.000970763	-0.299673	-0.095999	0.899864	1
ENST00000219343	SLC7A6	protein	Predicted NOT mitochondrial	0.000979825	0.304849	0.143585	0.639053	1
ENST00000578618	EPB41L3	protein	Predicted NOT mitochondrial	0.00101865	0.285457	0.105861	0.989636	1
ENST00000498592	MLF1	protein	Predicted NOT mitochondrial	0.00104606	-0.278128	-0.266076	0.0739043	1
ENST00000369099	C1orf54	protein	Predicted NOT mitochondrial	0.00104794	-0.308067	-0.106833	0.931042	1
ENST00000460922	PSMB5	protein	Predicted NOT mitochondrial	0.00105904	-0.295627	-0.15506	0.914307	1
ENST00000397423	GCNT2	protein	Predicted NOT mitochondrial	0.00106968	0.376843	0.194259	0.392597	1
ENST00000466218	SFXN4	protein	Known mitochondrial	0.00110032	-0.327547	-0.148001	0.540736	1
ENST00000542652	EPB41L3	protein	Predicted NOT mitochondrial	0.00110474	0.284545	0.102479	0.914307	1
ENST00000367333	TMEM9	protein	Predicted NOT mitochondrial	0.001115	-0.301572	-0.13609	0.931042	1
ENST00000316170	GCNT2	protein	Predicted NOT mitochondrial	0.0011607	0.375658	0.202905	0.370617	1
ENST00000472411	TMEM9	protein	Predicted NOT mitochondrial	0.00116346	-0.298015	-0.122383	0.970669	1
ENST00000455367	TMEM9	protein	Predicted NOT mitochondrial	0.00116502	-0.304341	-0.167094	0.654344	1
ENST00000379152	SLC7A6	protein	Predicted NOT mitochondrial	0.00117677	0.301924	0.149386	0.527509	1
ENST00000332896	CRADD	protein	Known NOT mitochondrial	0.00118008	-0.342632	-0.125366	0.961282	1
ENST00000493471	PSMB5	protein	Predicted NOT mitochondrial	0.00120936	-0.294152	-0.150049	0.736169	1
ENST00000355311	EBF3	protein	Predicted NOT mitochondrial	0.00121048	-0.298139	-0.209218	0.212161	1
ENST00000618043	SLC7A6	protein	Predicted NOT mitochondrial	0.00124216	0.300847	0.152209	0.527509	1
ENST00000379597	GCNT2	protein	Predicted NOT mitochondrial	0.00127244	0.373983	0.197173	0.349868	1
ENST00000264426	GRIA2	protein	Predicted NOT mitochondrial	0.0012918	0.286637	0.103531	0.792161	1
ENST00000369102	C1orf54	protein	Predicted NOT mitochondrial	0.00129913	-0.305332	-0.100125	0.986984	1
ENST00000567241	COX4I1	protein	Known mitochondrial	0.00136411	-0.314754	-0.103338	0.109239	1
ENST00000486645	CMC2	protein	Known mitochondrial	0.00136868	-0.307572	-0.100691	0.710885	1
ENST00000367330	TMEM9	protein	Predicted NOT mitochondrial	0.00139726	-0.297856	-0.142965	0.931042	1
ENST00000369098	C1orf54	protein	Predicted NOT mitochondrial	0.00146321	-0.304528	-0.105244	0.835309	1
ENST00000367334	TMEM9	protein	Predicted NOT mitochondrial	0.00152815	-0.295611	-0.150729	0.899864	1
ENST00000428104	PDE6D	protein	Known NOT mitochondrial	0.0015347	-0.29104	-0.0974086	0.835309	1
ENST00000396861	GAPDH	protein	Predicted mitochondrial	0.00155935	-0.299794	-0.149642	0.521873	1
ENST00000324324	MYEF2	protein	Predicted NOT mitochondrial	0.00156029	0.290286	0.167165	0.521283	1
ENST00000367332	TMEM9	protein	Predicted NOT mitochondrial	0.00161598	-0.294618	-0.149568	0.905282	1
ENST00000285419	PIP4P2	protein	-	0.00162742	-0.209337	-0.152193	0.811225	1
ENST00000302441	DMRT2	protein	Predicted NOT mitochondrial	0.00166906	-0.382593	-0.191056	0.324808	1
ENST00000448878	CHCHD3	protein	Known mitochondrial	0.00171061	-0.294678	-0.0967948	0.360281	1
ENST00000396705	TPI1	protein	Predicted mitochondrial	0.00177285	-0.348179	-0.129362	0.23828	1
ENST00000474281	PGK1	protein	Predicted mitochondrial	0.00177832	-0.30605	-0.163428	0.987442	1
ENST00000370861	PSMA7	protein	Predicted NOT mitochondrial	0.00177879	-0.277858	-0.108891	0.500936	1
ENST00000491767	MLF1	protein	Predicted NOT mitochondrial	0.00179407	-0.286176	-0.272884	0.0337229	1
ENST00000306442	PPIC	protein	Predicted NOT mitochondrial	0.00181345	-0.316225	-0.182645	0.773188	1
ENST00000482628	MLF1	protein	Predicted NOT mitochondrial	0.00184124	-0.285622	-0.269271	0.0363008	1
ENST00000219400	CMC2	protein	Known mitochondrial	0.00191316	-0.302703	-0.0982068	0.760876	1
ENST00000494864	CYP1B1	protein	Predicted NOT mitochondrial	0.00195957	0.279912	0.104455	0.914307	1
ENST00000458198	CDKN2AIPNL	protein	Predicted NOT mitochondrial	0.00197127	-0.28446	-0.120471	0.800405	1
ENST00000570086	CMC2	protein	Known mitochondrial	0.0020065	-0.301896	-0.0993311	0.78238	1
ENST00000396856	GAPDH	protein	Predicted mitochondrial	0.002042	-0.293517	-0.159606	0.599519	1
ENST00000460403	POMP	protein	Known NOT mitochondrial	0.00205165	-0.265853	-0.107861	0.708284	1
ENST00000373316	PGK1	protein	Predicted mitochondrial	0.00205199	-0.309309	-0.252946	0.203091	1
ENST00000589230	HEXIM2	protein	Predicted NOT mitochondrial	0.00209114	-0.289856	-0.280894	0.100163	1
ENST00000370873	PSMA7	protein	Predicted NOT mitochondrial	0.00217987	-0.27325	-0.0971553	0.273607	1
ENST00000541627	POLE	protein	Predicted NOT mitochondrial	0.00221007	0.285252	0.141467	0.921549	1
ENST00000355697	SFXN4	protein	Known mitochondrial	0.00223184	-0.344171	-0.164127	0.9192	1
ENST00000485738	NDUFAF5	protein	Known mitochondrial	0.00225215	-0.271738	-0.112695	0.982946	1
ENST00000380842	POMP	protein	Known NOT mitochondrial	0.00227076	-0.263988	-0.109951	0.672847	1
ENST00000563774	COX4I1	protein	Known mitochondrial	0.0022932	-0.305603	-0.100664	0.100163	1
ENST00000558249	TMEM266	protein	Predicted NOT mitochondrial	0.00237926	-0.287779	-0.314212	0.0210362	1
ENST00000367079	PFKFB2	protein	Predicted NOT mitochondrial	0.00238701	0.308955	0.170345	0.835485	1
ENST00000315732	LSM10	protein	Predicted NOT mitochondrial	0.00244072	-0.275529	-0.174003	0.835309	1
ENST00000511854	SMUG1	protein	Predicted NOT mitochondrial	0.00252782	-0.279357	-0.114371	0.906903	1
ENST00000447609	LMO3	protein	-	0.0026074	0.283151	0.200031	0.467489	1
ENST00000271643	ADAMTSL4	protein	Predicted NOT mitochondrial	0.00269303	0.272467	0.120275	0.835309	1
ENST00000469452	MLF1	protein	Predicted NOT mitochondrial	0.00270965	-0.278513	-0.291343	0.0166528	1
ENST00000511828	AC083902.2	protein	-	0.00270969	-0.216262	-0.219115	0.386978	1
ENST00000396205	LMO3	protein	-	0.0027117	0.282534	0.20718	0.436161	1
ENST00000481249	NDUFAF5	protein	Known mitochondrial	0.00273812	-0.267877	-0.111366	0.978168	1
ENST00000394070	STAMBP	protein	Predicted NOT mitochondrial	0.00274579	-0.252658	-0.171783	0.78238	1
ENST00000583043	RTTN	protein	Predicted NOT mitochondrial	0.00281835	0.319068	0.0979188	0.386978	1
ENST00000592695	HEXIM2	protein	Predicted NOT mitochondrial	0.00285178	-0.289744	-0.301618	0.0276288	1
ENST00000593138	HEXIM2	protein	Predicted NOT mitochondrial	0.0028696	-0.286936	-0.316236	0.0166528	1
ENST00000527779	DCUN1D5	protein	Predicted NOT mitochondrial	0.00287611	-0.297625	-0.169076	0.668389	1
ENST00000368648	EBF3	protein	Predicted NOT mitochondrial	0.0028932	-0.258505	-0.263249	0.224085	1
ENST00000616247	LMO3	protein	-	0.0029014	0.281039	0.184047	0.508756	1
ENST00000369039	ADAMTSL4	protein	Predicted NOT mitochondrial	0.00290425	0.27121	0.118205	0.900414	1
ENST00000581161	RTTN	protein	Predicted NOT mitochondrial	0.00292761	0.318393	0.102503	0.386164	1
ENST00000527576	DCUN1D5	protein	Predicted NOT mitochondrial	0.00296566	-0.284429	-0.171804	0.521873	1
ENST00000369038	ADAMTSL4	protein	Predicted NOT mitochondrial	0.00299842	0.270612	0.115229	0.925306	1
ENST00000490078	APOO	protein	Known mitochondrial	0.00304168	-0.305541	-0.0988537	0.336714	1
ENST00000421922	CCDC28B	protein	Known NOT mitochondrial	0.00304463	-0.27298	-0.12815	0.78238	1
ENST00000542104	RASSF3	protein	Predicted NOT mitochondrial	0.00308956	-0.269023	-0.100624	0.931042	1
ENST00000255674	RTTN	protein	Predicted NOT mitochondrial	0.00315827	0.316805	0.100123	0.370617	1
ENST00000541295	LMO3	protein	-	0.00318091	0.279574	0.180902	0.467928	1
ENST00000484955	MLF1	protein	Predicted NOT mitochondrial	0.00318758	-0.275745	-0.290386	0.0166528	1
ENST00000441439	LMO3	protein	-	0.00321793	0.279774	0.19374	0.476783	1
ENST00000425762	PSMB5	protein	Predicted NOT mitochondrial	0.00321879	-0.304755	-0.173397	0.590021	1
ENST00000471745	MLF1	protein	Predicted NOT mitochondrial	0.0032363	-0.275359	-0.289184	0.0166528	1
ENST00000368703	S100A16	protein	Predicted NOT mitochondrial	0.00327493	-0.308967	-0.136103	0.921549	1
ENST00000388942	TMEM266	protein	Predicted NOT mitochondrial	0.00332082	-0.282752	-0.29219	0.0425922	1
ENST00000484722	TMEM266	protein	Predicted NOT mitochondrial	0.00334972	-0.282763	-0.310539	0.0210362	1
ENST00000373116	MRPS15	protein	Known mitochondrial	0.0033563	-0.287319	-0.140058	0.867699	1
ENST00000437291	COX7A1	protein	Known mitochondrial	0.00336169	-0.314924	-0.0983855	0.294474	1
ENST00000361611	PSMB5	protein	Predicted NOT mitochondrial	0.00340461	-0.304103	-0.163124	0.676733	1
ENST00000354662	LMO3	protein	-	0.0034578	0.278352	0.17491	0.540736	1
ENST00000339566	STAMBP	protein	Predicted NOT mitochondrial	0.00348817	-0.248406	-0.168994	0.767656	1
ENST00000498107	SSBP1	protein	-	0.00348955	-0.260862	-0.0963834	0.856994	1
ENST00000259457	PSMB7	protein	Predicted NOT mitochondrial	0.00361271	-0.288537	-0.0966392	0.94124	1
ENST00000372677	BEX2	protein	Predicted NOT mitochondrial	0.00369051	0.261618	0.124388	0.927744	1
ENST00000249786	SERF2	protein	Predicted NOT mitochondrial	0.00369277	-0.287077	-0.100701	0.738987	1
ENST00000437821	PRKAR2A	protein	Predicted NOT mitochondrial	0.00374269	-0.257689	-0.101262	0.553294	1
ENST00000261169	LMO3	protein	-	0.00378967	0.277181	0.185713	0.523768	1
ENST00000370921	ARHGAP36	protein	Predicted NOT mitochondrial	0.00380105	0.295151	0.135233	0.944305	1
ENST00000394073	STAMBP	protein	Predicted NOT mitochondrial	0.00381663	-0.246595	-0.17087	0.779052	1
ENST00000521431	PSEN2	protein	Known NOT mitochondrial	0.0038213	-0.288759	-0.0978303	0.854313	1
ENST00000358146	DMRT2	protein	Predicted NOT mitochondrial	0.00383313	-0.365947	-0.166484	0.663594	1
ENST00000586681	HEXIM2	protein	Predicted NOT mitochondrial	0.00390514	-0.280757	-0.30938	0.0166528	1
ENST00000473894	RAB4A	protein	Predicted NOT mitochondrial	0.00394711	-0.279377	-0.104903	0.849017	1
ENST00000412432	ARHGAP36	protein	Predicted NOT mitochondrial	0.003975	0.295018	0.126543	0.970669	1
ENST00000334731	C9orf85	protein	Predicted NOT mitochondrial	0.00417654	-0.259818	-0.129829	0.925306	1
ENST00000509359	TIMM8B	protein	Known mitochondrial	0.00418986	-0.261593	-0.177899	0.300014	1
ENST00000393957	TPPP3	protein	Predicted NOT mitochondrial	0.00423842	0.209053	0.182623	0.454142	1
ENST00000237858	GLRX	protein	Predicted NOT mitochondrial	0.00424905	-0.261843	-0.104373	0.988009	1
ENST00000476536	NDUFAF5	protein	Known mitochondrial	0.00442632	-0.259813	-0.100565	0.960657	1
ENST00000505427	GLRX	protein	Predicted NOT mitochondrial	0.00444098	-0.259132	-0.108565	0.944305	1
ENST00000226004	DUSP3	protein	Predicted NOT mitochondrial	0.00446399	-0.288567	-0.154989	0.907608	1
ENST00000478894	MLF1	protein	Predicted NOT mitochondrial	0.00449607	-0.269483	-0.284736	0.0166528	1
ENST00000320122	LMO3	protein	-	0.00451721	0.274656	0.174246	0.615801	1
ENST00000445603	C20orf196	protein	Predicted NOT mitochondrial	0.00456466	-0.273746	-0.121915	0.856994	1
ENST00000539002	NDUFC1	protein	Known mitochondrial	0.00473127	-0.262824	-0.12923	0.737055	1
ENST00000507614	TIMM8B	protein	Known mitochondrial	0.0047523	-0.258429	-0.144438	0.347075	1
ENST00000344318	ZMAT5	protein	Predicted NOT mitochondrial	0.00481642	-0.255525	-0.136205	0.567708	1
ENST00000276211	ARHGAP36	protein	Predicted NOT mitochondrial	0.00484434	0.290904	0.122094	0.94124	1
ENST00000564104	TPPP3	protein	Predicted NOT mitochondrial	0.0048532	0.207006	0.177898	0.454142	1
ENST00000544855	NDUFC1	protein	Known mitochondrial	0.00489114	-0.2624	-0.130128	0.731793	1
ENST00000499044	GRSF1	protein	Known mitochondrial	0.00494643	-0.256972	-0.301733	0.0307473	1
ENST00000508780	GLRX	protein	Predicted NOT mitochondrial	0.00497524	-0.256786	-0.105008	0.982946	1
ENST00000371419	PFDN4	protein	Predicted NOT mitochondrial	0.00498844	-0.24026	-0.1022	0.998775	1
ENST00000534488	MRPL11	protein	Known mitochondrial	0.00506916	-0.275058	-0.115891	0.907608	1
ENST00000370922	ARHGAP36	protein	Predicted NOT mitochondrial	0.00523174	0.289428	0.120284	0.944305	1
ENST00000448830	SERF2	protein	Predicted NOT mitochondrial	0.0053249	-0.240062	-0.111373	0.498644	1
ENST00000438077	BCL6	protein	Predicted NOT mitochondrial	0.00535752	0.285452	0.112316	0.710885	1
ENST00000329819	MRPL11	protein	Known mitochondrial	0.00539169	-0.269621	-0.0953321	0.676733	1
ENST00000361603	COL4A5	protein	Predicted NOT mitochondrial	0.00551019	0.289667	0.118478	0.914307	1
ENST00000489159	ADAMTSL4	protein	Predicted NOT mitochondrial	0.00561808	0.259843	0.108276	0.72992	1
ENST00000431629	MDFIC	protein	Predicted NOT mitochondrial	0.00564962	-0.25916	-0.13121	0.849017	1
ENST00000376682	ADGRD1	protein	Predicted NOT mitochondrial	0.0056659	0.249595	0.119897	0.805627	1
ENST00000315792	TCIM	protein	-	0.0057664	-0.207209	-0.175739	0.650731	1
ENST00000558314	TPM1	protein	Predicted NOT mitochondrial	0.00583052	-0.225113	-0.0981559	0.848296	1
ENST00000328300	COL4A5	protein	Predicted NOT mitochondrial	0.00588905	0.288517	0.115975	0.931042	1
ENST00000591576	HEXIM2	protein	Predicted NOT mitochondrial	0.00592847	-0.27711	-0.314355	0.023321	1
ENST00000396859	GAPDH	protein	Predicted mitochondrial	0.00594889	-0.275258	-0.117105	0.780706	1
ENST00000292907	COX7A1	protein	Known mitochondrial	0.00595416	-0.29789	-0.095386	0.43157	1
ENST00000503733	WDR19	protein	Predicted NOT mitochondrial	0.00609044	0.285616	0.123247	0.868981	1
ENST00000273990	DDIT4L	protein	Predicted NOT mitochondrial	0.00615029	-0.257732	-0.0951385	0.748794	1
ENST00000394872	COL4A6	protein	Known NOT mitochondrial	0.00615106	0.336037	0.138226	0.800405	1
ENST00000290942	TPPP3	protein	Predicted NOT mitochondrial	0.00617428	0.201607	0.18914	0.43157	1
ENST00000504178	SYNPO2	protein	Predicted NOT mitochondrial	0.00617965	0.262518	0.101797	0.386978	1
ENST00000529731	FAM118B	protein	Predicted NOT mitochondrial	0.00619219	-0.266394	-0.229142	0.293994	1
ENST00000194155	PCDHB2	protein	Predicted NOT mitochondrial	0.00641498	0.262058	0.153339	0.517772	1
ENST00000320574	POLE	protein	Predicted NOT mitochondrial	0.00648367	0.265252	0.162297	0.78238	1
ENST00000310999	MRPL11	protein	Known mitochondrial	0.00653455	-0.268438	-0.110171	0.835309	1
ENST00000274643	MYLK4	protein	Predicted NOT mitochondrial	0.00654388	-0.288465	-0.300417	0.025864	1
ENST00000439528	APOO	protein	Known mitochondrial	0.00660075	-0.290395	-0.0967209	0.368651	1
ENST00000518657	NDUFB9	protein	Known mitochondrial	0.00660716	-0.327678	-0.133232	0.250302	1
ENST00000593892	SELENOW	protein	Predicted NOT mitochondrial	0.00665419	-0.251887	-0.134646	0.649436	1
ENST00000549478	C12orf73	protein	Predicted NOT mitochondrial	0.00677853	-0.246043	-0.0992993	0.905282	1
ENST00000252440	ECSIT	protein	Known mitochondrial	0.00680259	-0.238006	-0.14107	0.224085	1
ENST00000372216	COL4A6	protein	Known NOT mitochondrial	0.0068244	0.334279	0.122924	0.927045	1
ENST00000584432	TMEM11	protein	Known mitochondrial	0.00683108	-0.275548	-0.147668	0.508756	1
ENST00000307275	HEXIM2	protein	Predicted NOT mitochondrial	0.00695153	-0.27378	-0.278774	0.0771232	1
ENST00000371413	LGI1	protein	Known NOT mitochondrial	0.00696428	0.301615	0.208437	0.599519	1
ENST00000167218	PDCD2	protein	Predicted NOT mitochondrial	0.00699111	-0.269379	-0.130331	0.914307	1
ENST00000368704	S100A16	protein	Predicted NOT mitochondrial	0.00699544	-0.289661	-0.105853	0.872596	1
ENST00000360382	SDHAF3	protein	Known mitochondrial	0.00701775	-0.240783	-0.133716	0.679344	1
ENST00000380290	FAM96A	protein	Predicted NOT mitochondrial	0.00702965	-0.253493	-0.115906	0.527509	1
ENST00000621266	COL4A6	protein	Known NOT mitochondrial	0.00709508	0.332773	0.12387	0.858254	1
ENST00000381359	SERF2	protein	Predicted NOT mitochondrial	0.00718233	-0.274933	-0.112778	0.676733	1
ENST00000585340	HEXIM2	protein	Predicted NOT mitochondrial	0.00726119	-0.267344	-0.302269	0.0328937	1
ENST00000555208	GSTZ1	protein	Known mitochondrial	0.00726774	-0.253597	-0.111257	0.721963	1
ENST00000476041	LSM10	protein	Predicted NOT mitochondrial	0.00729518	-0.250899	-0.181855	0.640421	1
ENST00000536889	BEX2	protein	Predicted NOT mitochondrial	0.00732481	0.248923	0.197705	0.651251	1
ENST00000334504	COL4A6	protein	Known NOT mitochondrial	0.00748315	0.332075	0.124191	0.907608	1
ENST00000432641	SDHAF3	protein	Known mitochondrial	0.00748608	-0.249486	-0.14797	0.681369	1
ENST00000438535	PRKAR2A	protein	Predicted NOT mitochondrial	0.00749368	-0.239635	-0.172677	0.736407	1
ENST00000538570	COL4A6	protein	Known NOT mitochondrial	0.00751946	0.332422	0.128227	0.813935	1
ENST00000490417	SFXN4	protein	Known mitochondrial	0.00753303	-0.320081	-0.159275	0.959147	1
ENST00000578780	RTTN	protein	Predicted NOT mitochondrial	0.0076691	0.317874	0.147602	0.212161	1
ENST00000463117	CYP2E1	protein	Predicted NOT mitochondrial	0.00768261	0.267579	0.105189	0.907608	1
ENST00000559831	TPM1	protein	Predicted NOT mitochondrial	0.00772496	-0.216189	-0.117885	0.924451	1
ENST00000446583	ADGRD1	protein	Predicted NOT mitochondrial	0.00785776	0.24279	0.127304	0.822344	1
ENST00000618778	GTDC1	protein	Predicted NOT mitochondrial	0.00788375	-0.267716	-0.197666	0.815093	1
ENST00000233121	MAPRE3	protein	Predicted NOT mitochondrial	0.00793967	-0.268091	-0.157206	0.803051	1
ENST00000558868	TPM1	protein	Predicted NOT mitochondrial	0.00795038	-0.218761	-0.101445	0.835309	1
ENST00000479853	SDHAF3	protein	Known mitochondrial	0.00804996	-0.236954	-0.105198	0.907608	1
ENST00000409535	RAD54L2	protein	Predicted NOT mitochondrial	0.00805848	0.281158	0.116887	0.907608	1
ENST00000599874	SELENOW	protein	Predicted NOT mitochondrial	0.00817902	-0.247291	-0.129138	0.615989	1
ENST00000558289	MYEF2	protein	Predicted NOT mitochondrial	0.00819395	0.296003	0.148842	0.700373	1
ENST00000420978	TSLP	protein	Predicted NOT mitochondrial	0.00822787	-0.230102	-0.154026	0.93536	1
ENST00000486458	STAMBP	protein	Predicted NOT mitochondrial	0.00823773	-0.232357	-0.187321	0.679397	1
ENST00000560615	TPM1	protein	Predicted NOT mitochondrial	0.00823941	-0.220777	-0.109466	0.914307	1
ENST00000288368	PREX2	protein	Predicted NOT mitochondrial	0.00825468	-0.23128	-0.133761	0.800405	1
ENST00000617022	DDB2	protein	Predicted NOT mitochondrial	0.00831674	0.236129	0.153398	0.527509	1
ENST00000614884	DDB2	protein	Predicted NOT mitochondrial	0.00833233	0.237228	0.186511	0.456564	1
ENST00000559556	TPM1	protein	Predicted NOT mitochondrial	0.00844746	-0.215367	-0.11843	0.861227	1
ENST00000328788	FRMD3	protein	Predicted NOT mitochondrial	0.00848809	-0.250384	-0.18664	0.78238	1
ENST00000371418	LGI1	protein	Known NOT mitochondrial	0.00851238	0.301022	0.197377	0.738987	1
ENST00000495488	PSEN2	protein	Known NOT mitochondrial	0.00867633	-0.276099	-0.121848	0.757382	1
ENST00000601048	SELENOW	protein	Predicted NOT mitochondrial	0.00882651	-0.243601	-0.135169	0.710562	1
ENST00000627420	LGI1	protein	Known NOT mitochondrial	0.00885315	0.298956	0.196919	0.738987	1
ENST00000468781	CARD19	protein	Predicted mitochondrial	0.0088811	-0.235928	-0.146674	0.521873	1
ENST00000461819	CCDC28B	protein	Known NOT mitochondrial	0.00897535	-0.253882	-0.115714	0.550472	1
ENST00000598083	SELENOW	protein	Predicted NOT mitochondrial	0.00900155	-0.24165	-0.125387	0.681369	1
ENST00000590753	DUSP3	protein	Predicted NOT mitochondrial	0.00903639	-0.275377	-0.145147	0.944305	1
ENST00000629035	LGI1	protein	Known NOT mitochondrial	0.00904343	0.299168	0.203237	0.738987	1
ENST00000557807	C15orf61	protein	Known mitochondrial	0.00918408	-0.282577	-0.155628	0.590021	1
ENST00000595615	SELENOW	protein	Predicted NOT mitochondrial	0.0091999	-0.241482	-0.130448	0.527509	1
ENST00000433483	MAPKAP1	protein	Predicted NOT mitochondrial	0.00924429	-0.240731	-0.207293	0.146622	1
ENST00000291386	SSU72	protein	Predicted NOT mitochondrial	0.00936912	-0.240391	-0.138895	0.800405	1
ENST00000519584	ENO3	protein	Known NOT mitochondrial	0.0094675	-0.296631	-0.191655	0.78238	1
ENST00000598273	SELENOW	protein	Predicted NOT mitochondrial	0.00957802	-0.241675	-0.139766	0.696504	1
ENST00000601937	SELENOW	protein	Predicted NOT mitochondrial	0.00957802	-0.241675	-0.139766	0.696504	1
ENST00000405074	MAPRE3	protein	Predicted NOT mitochondrial	0.00957817	-0.269448	-0.1694	0.925306	1
ENST00000473781	BAG1	protein	Predicted NOT mitochondrial	0.00962007	-0.258335	-0.108295	0.953943	1
ENST00000626307	LGI1	protein	Known NOT mitochondrial	0.00962608	0.29622	0.1825	0.737319	1
ENST00000486763	SZRD1	protein	Predicted NOT mitochondrial	0.009643	-0.232922	-0.0983731	0.78238	1
ENST00000469546	SEC31B	protein	Predicted NOT mitochondrial	0.00967879	0.253876	0.0992481	0.914307	1
ENST00000370828	GPC4	protein	Predicted NOT mitochondrial	0.00980095	-0.246403	-0.131682	0.944305	1
ENST00000444226	MAPKAP1	protein	Predicted NOT mitochondrial	0.00981238	-0.209939	-0.135009	0.907608	1
ENST00000558500	LRRC28	protein	Predicted NOT mitochondrial	0.00982526	-0.256514	-0.0950559	0.907608	1
ENST00000612212	SELENOW	protein	Predicted NOT mitochondrial	0.0098279	-0.241609	-0.135848	0.773188	1
ENST00000471813	BUD31	protein	Predicted NOT mitochondrial	0.00985026	-0.231632	-0.134171	0.324808	1
ENST00000474249	GAPDH	protein	Predicted mitochondrial	0.00986534	-0.259914	-0.13628	0.377137	1
ENST00000392869	GTDC1	protein	Predicted NOT mitochondrial	0.00988996	-0.245653	-0.22286	0.454142	1
ENST00000518175	ENO3	protein	Known NOT mitochondrial	0.0101576	-0.294819	-0.196112	0.786147	1
ENST00000538366	KIFAP3	protein	Predicted NOT mitochondrial	0.0102033	-0.247617	-0.0976033	0.835485	1
ENST00000371383	ENPP5	protein	Predicted NOT mitochondrial	0.0102137	-0.192286	-0.136148	0.735122	1
ENST00000601419	SELENOW	protein	Predicted NOT mitochondrial	0.0102804	-0.240734	-0.129948	0.702655	1
ENST00000406533	KCNMA1	protein	Known mitochondrial	0.0102814	0.291101	0.122125	0.907608	1
ENST00000560975	TPM1	protein	Predicted NOT mitochondrial	0.0102911	-0.208017	-0.120653	0.965769	1
ENST00000472197	GLRX2	protein	Known mitochondrial	0.0103177	-0.245605	-0.142101	0.872596	1
ENST00000373602	CCDC28B	protein	Known NOT mitochondrial	0.0103484	-0.247787	-0.112587	0.653546	1
ENST00000483937	MAPKAP1	protein	Predicted NOT mitochondrial	0.0103564	-0.208592	-0.137855	0.932809	1
ENST00000199320	DIMT1	protein	Predicted NOT mitochondrial	0.0103845	-0.243082	-0.0998142	0.907608	1
ENST00000354353	KCNMA1	protein	Known mitochondrial	0.0104044	0.291076	0.119311	0.899864	1
ENST00000590935	DUSP3	protein	Predicted NOT mitochondrial	0.0104114	-0.271211	-0.159218	0.981893	1
ENST00000286627	KCNMA1	protein	Known mitochondrial	0.0104736	0.290676	0.117731	0.907407	1
ENST00000567266	COX4I1	protein	Known mitochondrial	0.0105002	-0.275361	-0.112594	0.112167	1
ENST00000440367	ZNF662	protein	Predicted NOT mitochondrial	0.0106046	0.244023	0.103878	0.655327	1
ENST00000418394	PCNT	protein	Known NOT mitochondrial	0.0106328	0.266211	0.122277	0.93536	1
ENST00000361580	KIFAP3	protein	Predicted NOT mitochondrial	0.0106905	-0.24653	-0.100681	0.914307	1
ENST00000620867	MYEF2	protein	Predicted NOT mitochondrial	0.010876	0.291978	0.0963562	0.964199	1
ENST00000525378	NDUFS3	protein	Known mitochondrial	0.0108788	-0.271983	-0.0968569	0.540736	1
ENST00000378726	SSU72	protein	Predicted NOT mitochondrial	0.0108868	-0.233528	-0.156962	0.783713	1
ENST00000371677	UBE2V1	protein	Predicted NOT mitochondrial	0.0109001	-0.245534	-0.137804	0.567708	1
ENST00000464872	DUSP13	protein	Predicted NOT mitochondrial	0.010949	-0.230931	-0.25935	0.219783	1
ENST00000252945	CYP2E1	protein	Predicted NOT mitochondrial	0.0109708	0.259175	0.129636	0.78238	1
ENST00000378601	DDB2	protein	Predicted NOT mitochondrial	0.0111008	0.229759	0.209846	0.710885	1
ENST00000286628	KCNMA1	protein	Known mitochondrial	0.0111065	0.289371	0.116051	0.907407	1
ENST00000496696	BUD31	protein	Predicted NOT mitochondrial	0.0111897	-0.230237	-0.117085	0.237436	1
ENST00000335486	ADGRD1	protein	Predicted NOT mitochondrial	0.011213	0.234204	0.105415	0.802119	1
ENST00000266742	NEDD1	protein	Predicted NOT mitochondrial	0.0112151	-0.230411	-0.172956	0.540736	1
ENST00000541189	MSRB3	protein	Known mitochondrial	0.011225	-0.255755	-0.173411	0.467928	1
ENST00000340309	UBE2V1	protein	Predicted NOT mitochondrial	0.0113787	-0.244968	-0.180456	0.909487	1
ENST00000396446	KIAA1217	protein	Predicted NOT mitochondrial	0.0113876	0.260379	0.118523	0.875198	1
ENST00000463875	GTDC1	protein	Predicted NOT mitochondrial	0.0116145	-0.236099	-0.0972572	0.835485	1
ENST00000495745	GULP1	protein	Predicted NOT mitochondrial	0.0116946	-0.20505	-0.137114	0.604065	1
ENST00000396445	KIAA1217	protein	Predicted NOT mitochondrial	0.0117885	0.252716	0.162912	0.913438	1
ENST00000361384	DCLRE1A	protein	Predicted NOT mitochondrial	0.0118118	0.281414	0.110729	0.845614	1
ENST00000509570	SELENOW	protein	Predicted NOT mitochondrial	0.0118627	-0.23741	-0.133835	0.708284	1
ENST00000598956	SELENOW	protein	Predicted NOT mitochondrial	0.0120053	-0.238123	-0.13955	0.668389	1
ENST00000323997	ENO3	protein	Known NOT mitochondrial	0.012006	-0.291215	-0.192999	0.795796	1
ENST00000372674	BEX2	protein	Predicted NOT mitochondrial	0.0120131	0.238363	0.14542	0.800405	1
ENST00000413188	MROH7	protein	Predicted NOT mitochondrial	0.0122426	0.243787	0.208916	0.386978	1
ENST00000540804	MSRB3	protein	Known mitochondrial	0.0123002	-0.254218	-0.173999	0.445764	1
ENST00000366554	OPN3	protein	Predicted NOT mitochondrial	0.0123205	-0.208343	-0.174042	0.203091	1
ENST00000590342	DUSP3	protein	Predicted NOT mitochondrial	0.0123238	-0.266649	-0.168618	0.874436	1
ENST00000560041	C15orf61	protein	Known mitochondrial	0.0123545	-0.279219	-0.108246	0.905282	1
ENST00000542303	MRPL48	protein	Known mitochondrial	0.0124588	-0.237955	-0.095182	0.650731	1
ENST00000452865	MTX2	protein	Known mitochondrial	0.0125407	-0.238237	-0.126344	0.494692	1
ENST00000554381	GSTZ1	protein	Known mitochondrial	0.0126054	-0.235252	-0.134102	0.437181	1
ENST00000371287	MROH7	protein	Predicted NOT mitochondrial	0.0126531	0.24264	0.190527	0.360281	1
ENST00000619577	MLF1	protein	Predicted NOT mitochondrial	0.0126829	-0.19663	-0.299466	0.013919	1
ENST00000497004	MLF1	protein	Predicted NOT mitochondrial	0.0127113	-0.196549	-0.301475	0.013919	1
ENST00000267836	MYEF2	protein	Predicted NOT mitochondrial	0.0128244	0.28818	0.120742	0.896283	1
ENST00000463598	NDUFAF5	protein	Known mitochondrial	0.0128895	-0.231775	-0.144927	0.681369	1
ENST00000196371	OXCT1	protein	Known mitochondrial	0.012911	0.275494	0.18171	0.523768	1
ENST00000284811	ELOC	protein	Predicted NOT mitochondrial	0.0129171	-0.227461	-0.117381	0.925306	1
ENST00000369305	DCLRE1A	protein	Predicted NOT mitochondrial	0.0129265	0.279435	0.116536	0.861227	1
ENST00000475968	NDUFAF5	protein	Known mitochondrial	0.0129386	-0.231651	-0.143912	0.710006	1
ENST00000359117	MLF1	protein	Predicted NOT mitochondrial	0.0129726	-0.196217	-0.299895	0.013919	1
ENST00000402218	MAPRE3	protein	Predicted NOT mitochondrial	0.0129826	-0.239715	-0.1265	0.991571	1
ENST00000618075	MLF1	protein	Predicted NOT mitochondrial	0.0130161	-0.196142	-0.300024	0.013919	1
ENST00000484396	ACSS1	protein	Known mitochondrial	0.0130664	0.264975	0.141318	0.827724	1
ENST00000256996	DDB2	protein	Predicted NOT mitochondrial	0.0131806	0.226199	0.201109	0.540736	1
ENST00000599627	SELENOW	protein	Predicted NOT mitochondrial	0.0131973	-0.236479	-0.146055	0.681369	1
ENST00000270517	ECSIT	protein	Known mitochondrial	0.0132118	-0.235426	-0.138766	0.209282	1
ENST00000588141	UBL5	protein	Predicted NOT mitochondrial	0.0132471	-0.21935	-0.108288	0.266624	1
ENST00000403633	BUD31	protein	Predicted NOT mitochondrial	0.0134249	-0.226179	-0.120514	0.267821	1
ENST00000343150	CTSL	protein	Predicted NOT mitochondrial	0.0134813	-0.278136	-0.171364	0.835485	1
ENST00000415862	UBE2V1	protein	Predicted NOT mitochondrial	0.013541	-0.240873	-0.195315	0.681369	1
ENST00000373498	MAPKAP1	protein	Predicted NOT mitochondrial	0.0135773	-0.22951	-0.178906	0.51013	1
ENST00000317516	TPM1	protein	Predicted NOT mitochondrial	0.0136434	-0.206333	-0.117042	0.998775	1
ENST00000429527	NEDD1	protein	Predicted NOT mitochondrial	0.0136455	-0.231148	-0.166092	0.668389	1
ENST00000265960	MAPKAP1 (sin1)	protein	Predicted NOT mitochondrial	0.0136484	-0.229224	-0.182807	0.494692	1
ENST00000379979	GLRX	protein	Predicted NOT mitochondrial	0.0137717	-0.236251	-0.0990728	0.970669	1
ENST00000334895	TPM1	protein	Predicted NOT mitochondrial	0.0138241	-0.204368	-0.113323	0.932986	1
ENST00000467422	GULP1	protein	Predicted NOT mitochondrial	0.01398	-0.234149	-0.154766	0.293994	1
ENST00000392822	MLF1	protein	Predicted NOT mitochondrial	0.0140546	-0.194529	-0.295647	0.013919	1
ENST00000404739	NT5C2	protein	Known NOT mitochondrial	0.0140565	0.296381	0.166767	0.560139	1
ENST00000630047	LGI1	protein	Known NOT mitochondrial	0.0142803	0.298815	0.162336	0.849017	1
ENST00000560530	MYEF2	protein	Predicted NOT mitochondrial	0.0142821	0.285789	0.101698	0.914307	1
ENST00000355893	MLF1	protein	Predicted NOT mitochondrial	0.0142884	-0.194165	-0.295945	0.013919	1
ENST00000541801	ZNF211	protein	Predicted NOT mitochondrial	0.0144123	0.24012	0.140501	0.933989	1
ENST00000448416	SYNPO2	protein	Predicted NOT mitochondrial	0.0144346	0.278662	0.172699	0.468832	1
ENST00000343289	NT5C2	protein	Known NOT mitochondrial	0.0144868	0.295776	0.164953	0.595718	1
ENST00000253452	COX4I1	protein	Known mitochondrial	0.0147985	-0.277227	-0.103457	0.250302	1
ENST00000475554	SZRD1	protein	Predicted NOT mitochondrial	0.0149489	-0.225227	-0.108666	0.538862	1
ENST00000517392	CEP57L1	protein	Predicted NOT mitochondrial	0.015143	-0.228731	-0.101505	0.871126	1
ENST00000350766	MAPKAP1	protein	Predicted NOT mitochondrial	0.0151681	-0.227011	-0.182307	0.489187	1
ENST00000445816	SERF2	protein	Predicted NOT mitochondrial	0.015172	-0.234473	-0.13111	0.527509	1
ENST00000602845	NCBP2-AS2	protein	Predicted NOT mitochondrial	0.0151741	-0.25051	-0.171294	0.705219	1
ENST00000443241	MTX2	protein	Known mitochondrial	0.0152661	-0.234065	-0.117673	0.540736	1
ENST00000472179	POLR1D	protein	Known NOT mitochondrial	0.0158581	-0.26795	-0.178587	0.907608	1
ENST00000567298	KLHDC4	protein	Predicted NOT mitochondrial	0.0158944	0.23555	0.134704	0.705219	1
ENST00000373511	MAPKAP1	protein	Predicted NOT mitochondrial	0.0159237	-0.225863	-0.184088	0.508756	1
ENST00000420864	MTX2	protein	Known mitochondrial	0.0159629	-0.236715	-0.132224	0.386978	1
ENST00000617847	DDB2	protein	Predicted NOT mitochondrial	0.015964	0.222473	0.224325	0.370617	1
ENST00000479716	NDUFAF5	protein	Known mitochondrial	0.016207	-0.229315	-0.102932	0.899864	1
ENST00000510168	ATP2C1	protein	Known NOT mitochondrial	0.0162337	-0.197645	-0.128743	0.676733	1
ENST00000504148	TIMM8B	protein	Known mitochondrial	0.0163625	-0.230074	-0.0996307	0.757382	1
ENST00000261070	COX17	protein	Known mitochondrial	0.0166206	-0.204848	-0.13882	0.493949	1
ENST00000488606	MRPS15	protein	Known mitochondrial	0.0166476	-0.207436	-0.118201	0.590021	1
ENST00000446731	MSRB3	protein	Known mitochondrial	0.0166871	-0.249593	-0.173968	0.509016	1
ENST00000221138	PPP2CB	protein	Predicted NOT mitochondrial	0.0167496	-0.248764	-0.197615	0.417665	1
ENST00000560959	TPM1	protein	Predicted NOT mitochondrial	0.0167691	-0.201607	-0.115796	0.927744	1
ENST00000535664	MSRB3	protein	Known mitochondrial	0.0168372	-0.240373	-0.183397	0.293994	1
ENST00000417981	ECSIT	protein	Known mitochondrial	0.0170972	-0.228947	-0.121496	0.224085	1
ENST00000378106	NDUFAF5	protein	Known mitochondrial	0.0171919	-0.230542	-0.141195	0.672847	1
ENST00000372700	DUSP13	protein	Predicted NOT mitochondrial	0.0173077	-0.232363	-0.231144	0.36598	1
ENST00000535143	MSRB3	protein	Known mitochondrial	0.0173121	-0.241826	-0.163401	0.386978	1
ENST00000379706	TSLP	protein	Predicted NOT mitochondrial	0.0174036	-0.215932	-0.113199	0.835309	1
ENST00000261654	ADGRD1	protein	Predicted NOT mitochondrial	0.0174713	0.246291	0.194887	0.710885	1
ENST00000593087	UBL5	protein	Predicted NOT mitochondrial	0.0176125	-0.215485	-0.117124	0.266624	1
ENST00000592571	ECSIT	protein	Known mitochondrial	0.0176139	-0.227539	-0.142322	0.179013	1
ENST00000369150	BOLA1	protein	Predicted mitochondrial	0.0176217	-0.223597	-0.107926	0.93536	1
ENST00000249442	MTX2	protein	Known mitochondrial	0.0176612	-0.234612	-0.132979	0.386164	1
ENST00000409996	MROH7	protein	Predicted NOT mitochondrial	0.0176732	0.237358	0.193045	0.599519	1
ENST00000612309	DDB2	protein	Predicted NOT mitochondrial	0.0178657	0.219374	0.19871	0.78238	1
ENST00000477040	MRPS15	protein	Known mitochondrial	0.0179491	-0.192251	-0.131552	0.504093	1
ENST00000542498	HPGD	protein	Predicted NOT mitochondrial	0.0179773	0.227797	0.11392	0.959786	1
ENST00000303319	MMADHC	protein	Known mitochondrial	0.0181791	-0.225815	-0.139938	0.710885	1
ENST00000441049	MORN2	protein	Predicted NOT mitochondrial	0.0182924	-0.222904	-0.102841	0.710885	1
ENST00000422782	MMADHC	protein	Known mitochondrial	0.0187679	-0.225195	-0.146387	0.688548	1
ENST00000592312	ECSIT	protein	Known mitochondrial	0.0188326	-0.225214	-0.151174	0.265492	1
ENST00000269209	GAREM1	protein	Predicted NOT mitochondrial	0.0190889	0.224587	0.108493	0.959786	1
ENST00000483009	CCDC28B	protein	Known NOT mitochondrial	0.0191012	-0.241853	-0.111948	0.681369	1
ENST00000367526	UTRN	protein	Predicted NOT mitochondrial	0.0191517	-0.237556	-0.140298	0.78238	1
ENST00000535604	PAAF1	protein	Predicted NOT mitochondrial	0.0192397	0.24099	0.110293	0.805627	1
ENST00000507412	GLRX	protein	Predicted NOT mitochondrial	0.0193109	-0.228462	-0.141993	0.644384	1
ENST00000256545	EMC7	protein	Predicted NOT mitochondrial	0.0194316	-0.223484	-0.217286	0.508756	1
ENST00000541231	TIMM8B	protein	Known mitochondrial	0.0195066	-0.226113	-0.103061	0.721963	1
ENST00000378081	NDUFAF5	protein	Known mitochondrial	0.0199634	-0.227152	-0.141236	0.67095	1
ENST00000457368	NEDD1	protein	Predicted NOT mitochondrial	0.0202343	-0.228682	-0.158976	0.676733	1
ENST00000552940	C12orf73	protein	Predicted NOT mitochondrial	0.0205494	-0.213861	-0.131674	0.704169	1
ENST00000577419	TMEM11	protein	Known mitochondrial	0.0206641	-0.253697	-0.152685	0.454142	1
ENST00000486044	PDE6D	protein	Known NOT mitochondrial	0.0207734	-0.235363	-0.137519	0.521873	1
ENST00000538664	PSMA8	protein	Predicted NOT mitochondrial	0.020833	0.23525	0.154063	0.859181	1
ENST00000538045	MSRB3	protein	Known mitochondrial	0.0210074	-0.239733	-0.18946	0.302512	1
ENST00000421030	MROH7	protein	Predicted NOT mitochondrial	0.0213038	0.232959	0.194533	0.575511	1
ENST00000356064	ARFIP1	protein	Predicted NOT mitochondrial	0.02131	-0.220523	-0.119472	0.989636	1
ENST00000428331	ATP2C1	protein	Known NOT mitochondrial	0.0213317	-0.190927	-0.141998	0.550472	1
ENST00000422659	MROH7	protein	Predicted NOT mitochondrial	0.0213777	0.232513	0.198431	0.540736	1
ENST00000440047	MROH7	protein	Predicted NOT mitochondrial	0.0216716	0.231851	0.206318	0.527509	1
ENST00000441905	NDUFAF7	protein	Known mitochondrial	0.0218769	-0.205644	-0.109889	0.681369	1
ENST00000508532	ATP2C1	protein	Known NOT mitochondrial	0.0220282	-0.190345	-0.14192	0.586341	1
ENST00000540556	ZNF211	protein	Predicted NOT mitochondrial	0.0220965	0.230217	0.118259	0.932077	1
ENST00000504948	ATP2C1	protein	Known NOT mitochondrial	0.0225002	-0.189798	-0.143363	0.560139	1
ENST00000541923	HPGD	protein	Predicted NOT mitochondrial	0.0226448	0.221696	0.0972986	0.931042	1
ENST00000477129	KBTBD2	protein	Predicted NOT mitochondrial	0.0227106	-0.227937	-0.123982	0.721587	1
ENST00000520274	TTC1	protein	Predicted NOT mitochondrial	0.0227463	-0.213571	-0.116953	0.460519	1
ENST00000394514	RNF14	protein	Predicted NOT mitochondrial	0.0228562	-0.197733	-0.14869	0.835309	1
ENST00000505330	ATP2C1	protein	Known NOT mitochondrial	0.023142	-0.189251	-0.142259	0.595718	1
ENST00000223864	PLGRKT	protein	Known mitochondrial	0.0236063	-0.201057	-0.120321	0.705568	1
ENST00000366690	RAB4A	protein	Predicted NOT mitochondrial	0.023936	-0.2248	-0.175956	0.708284	1
ENST00000420584	TAF11	protein	Predicted NOT mitochondrial	0.0240542	-0.203712	-0.133036	0.805627	1
ENST00000405727	ARFIP1	protein	Predicted NOT mitochondrial	0.0241324	-0.217603	-0.120604	0.9963	1
ENST00000409074	APOPT1	protein	Known mitochondrial	0.024961	-0.212664	-0.0994834	0.842394	1
ENST00000402924	BLVRA	protein	Predicted NOT mitochondrial	0.0250318	-0.227996	-0.0953818	0.735122	1
ENST00000343848	PSMA8	protein	Predicted NOT mitochondrial	0.0252145	0.231577	0.105372	0.97527	1
ENST00000462067	MRPS15	protein	Known mitochondrial	0.0254244	-0.198264	-0.116105	0.679397	1
ENST00000308191	PDE7B	protein	Predicted NOT mitochondrial	0.0256937	-0.206784	-0.116445	0.266624	1
ENST00000265523	BLVRA	protein	Predicted NOT mitochondrial	0.0257158	-0.22722	-0.103849	0.724321	1
ENST00000355417	CCDC69	protein	Predicted NOT mitochondrial	0.0259129	-0.216231	-0.162392	0.907608	1
ENST00000446344	KLHDC4	protein	Predicted NOT mitochondrial	0.0267763	0.227806	0.15898	0.936989	1
ENST00000317635	TMEM11	protein	Known mitochondrial	0.026917	-0.24829	-0.136281	0.516267	1
ENST00000310571	PAAF1	protein	Predicted NOT mitochondrial	0.0269955	0.232507	0.103764	0.931042	1
ENST00000411739	NEDD1	protein	Predicted NOT mitochondrial	0.0271602	-0.187884	-0.134375	0.710885	1
ENST00000476463	SEM1	protein	Predicted NOT mitochondrial	0.0278434	-0.212459	-0.145303	0.540736	1
ENST00000455123	PON2	protein	Predicted NOT mitochondrial	0.0280869	-0.184391	-0.110227	0.735122	1
ENST00000427499	BUD31	protein	Predicted NOT mitochondrial	0.0284068	-0.203976	-0.151773	0.267821	1
ENST00000296102	MRPL33	protein	Known mitochondrial	0.0290925	-0.199387	-0.107989	0.721587	1
ENST00000557644	NEDD1	protein	Predicted NOT mitochondrial	0.0291129	-0.186511	-0.137323	0.705219	1
ENST00000633531	PON2	protein	Predicted NOT mitochondrial	0.0294991	-0.183403	-0.112807	0.835309	1
ENST00000585769	TXNL4A	protein	Predicted NOT mitochondrial	0.0296637	-0.205227	-0.138655	0.931042	1
ENST00000328194	DENND5A	protein	Predicted NOT mitochondrial	0.0298877	-0.230117	-0.140582	0.978272	1
ENST00000602163	SELENOW	protein	Predicted NOT mitochondrial	0.0302785	-0.213778	-0.134534	0.917359	1
ENST00000433091	PON2	protein	Predicted NOT mitochondrial	0.0303535	-0.182782	-0.0956446	0.78238	1
ENST00000514654	ATP2C1	protein	Known NOT mitochondrial	0.0304781	-0.183091	-0.144598	0.527509	1
ENST00000302764	NUDCD2	protein	Predicted NOT mitochondrial	0.0319417	-0.220251	-0.118532	0.489669	1
ENST00000305783	RNFT1	protein	Predicted NOT mitochondrial	0.0325663	-0.16224	-0.0953093	0.668389	1
ENST00000222572	PON2	protein	Predicted NOT mitochondrial	0.0328881	-0.180629	-0.104327	0.805627	1
ENST00000589372	UBL5	protein	Predicted NOT mitochondrial	0.0331627	-0.193866	-0.101915	0.386978	1
ENST00000308268	PSMA8	protein	Predicted NOT mitochondrial	0.0333355	0.226194	0.116851	0.931042	1
ENST00000421586	CYP2E1	protein	Predicted NOT mitochondrial	0.0347953	0.219727	0.124689	0.805627	1
ENST00000543058	MRPL48	protein	Known mitochondrial	0.0352296	-0.213848	-0.106371	0.654344	1
ENST00000379671	NREP	protein	Predicted NOT mitochondrial	0.0357036	-0.173777	-0.129498	0.933989	1
ENST00000479003	CHKB	protein	Predicted NOT mitochondrial	0.0364347	0.207336	0.13369	0.456564	1
ENST00000381730	RCL1	protein	Predicted NOT mitochondrial	0.0365223	-0.199385	-0.108591	0.894094	1
ENST00000366612	COA6	protein	Known mitochondrial	0.0367776	-0.219967	-0.152257	0.827724	1
ENST00000366613	COA6	protein	Known mitochondrial	0.0368238	-0.219735	-0.153094	0.859861	1
ENST00000535239	MSRB3	protein	Known mitochondrial	0.0376009	-0.226729	-0.18871	0.238791	1
ENST00000458529	MAPRE3	protein	Predicted NOT mitochondrial	0.0378962	-0.216041	-0.0966912	0.914307	1
ENST00000489785	CISD1	protein	Known mitochondrial	0.0379054	-0.221052	-0.128276	0.689838	1
ENST00000355491	TXNL4A	protein	Predicted NOT mitochondrial	0.039325	-0.198878	-0.102409	0.981893	1
ENST00000502913	HERC5	protein	Predicted NOT mitochondrial	0.0426499	0.19299	0.118366	0.754182	1
ENST00000510770	DNAJC18	protein	Predicted NOT mitochondrial	0.0428689	-0.205006	-0.122615	0.925306	1
ENST00000585480	GPX4	protein	Known mitochondrial	0.0429729	-0.197698	-0.159576	0.527509	1

## Sheet: Data 2
EXON array CEL files were GC normalised using AFFY powertools prior to producing a probe level checked novel ENST CDF map (brain, skin or muscle specific) and then processing each data-set with that CDF and summarising the data at the ENST level (See Figure 1)
3rd to 6th decade literature samples						6th to 9th decade literature samples
Kang Hippocampal samples	Kang Motor Cortex samples	Kang Cerebellar Cortex	Haustead Human skin			Hardy Cerebellar Cortex		Hardy FCTX	Hardy Hippocampus
GSM704135_HSB105.HIP.L	GSM704141_HSB105.M1C.L	GSM704132_HSB105.CBC.L	GSM467779_55_GC			CRBL_007_GC		FCTX_011	HIPPO_273_GC
GSM704441_HSB123.HIP.L	GSM704361_HSB119.M1C.L	GSM704357_HSB119.CBC.L	GSM467781_86_GC			CRBL_017_GC		FCTX_014	HIPPO_525_GC
GSM704472_HSB124.HIP.L	GSM704447_HSB123.M1C.L	GSM704468_HSB124.CBC.L	GSM467782_23_GC			CRBL_028_GC		FCTX_016	HIPPO_1442_GC
GSM704551_HSB130.HIP.L	GSM704478_HSB124.M1C.L	GSM704533_HSB127.CBC.L	GSM467783_29_GC			CRBL_036_GC		FCTX_018	HIPPO_792_GC
GSM704691_HSB136.HIP.L	GSM704513_HSB126.M1C.L	GSM704549_HSB130.CBC.L	GSM467784_81_GC			CRBL_042_GC		FCTX_021	HIPPO_163_GC
GSM704755_HSB142.HIP.L	GSM704538_HSB127.M1C.L	GSM704612_HSB133.CBC.L	GSM467785_84_GC			CRBL_049_GC		FCTX_038	HIPPO_406_GC
GSM704814_HSB144.HIP.L	GSM704554_HSB130.M1C.L	GSM704682_HSB136.CBC.L	GSM467786_87_GC			CRBL_1030_GC		FCTX_065	HIPPO_430_GC
GSM704846_HSB145.HIP.L	GSM704634_HSB135.M1C.L	GSM704751_HSB142.CBC.L	GSM467787_88_GC			CRBL_1037_GC		FCTX_067	HIPPO_026_GC
GSM705190_HSB182.HIP.L	GSM704697_HSB136.M1C.L	GSM704810_HSB144.CBC.L	GSM467788_141_GC			CRBL_1043_2_GC		FCTX_068	HIPPO_051_GC
GSM705204_HSB183.HIP.L	GSM704761_HSB142.M1C.L	GSM704842_HSB145.CBC.L	GSM467789_100_GC			CRBL_1045_GC		FCTX_080	HIPPO_471_GC
GSM705233_HSB187.HIP.L	GSM704820_HSB144.M1C.L	GSM705188_HSB182.CBC.L	GSM467790_142_GC			CRBL_1051_GC		FCTX_091	HIPPO_485_GC
GSM708209_HSB105.HIP.L	GSM704852_HSB145.M1C.L	GSM705229_HSB187.CBC.L	GSM467791_111_GC			CRBL_1063_GC		FCTX_095	HIPPO_856_GC
GSM708515_HSB123.HIP.L	GSM705207_HSB183.M1C.L	GSM708206_HSB105.CBC.L	GSM467792_37_GC			CRBL_1091_GC		FCTX_1014	HIPPO_247_GC
GSM708546_HSB124.HIP.L	GSM705239_HSB187.M1C.L	GSM708431_HSB119.CBC.L	GSM467793_101_GC			CRBL_1098_GC		FCTX_1029	HIPPO_073_GC
GSM708625_HSB130.HIP.L	GSM708215_HSB105.M1C.L	GSM708542_HSB124.CBC.L	GSM467794_A4_GC			CRBL_1104_GC		FCTX_1048	HIPPO_740_GC
GSM708743_HSB136.HIP.L	GSM708435_HSB119.M1C.L	GSM708578_HSB126.CBC.L	GSM467795_72_GC			CRBL_1114_GC		FCTX_1071	HIPPO_447_GC
GSM708807_HSB142.HIP.L	GSM708521_HSB123.M1C.L	GSM708607_HSB127.CBC.L	GSM467797_103_GC			CRBL_1121_GC		FCTX_1081	HIPPO_054_GC
GSM708866_HSB144.HIP.L	GSM708552_HSB124.M1C.L	GSM708623_HSB130.CBC.L	GSM467798_107_GC			CRBL_1125_GC		FCTX_1111	HIPPO_414_GC
GSM708898_HSB145.HIP.L	GSM708587_HSB126.M1C.L	GSM708739_HSB136.CBC.L	GSM467800_41_GC			CRBL_1168_GC		FCTX_1118	HIPPO_652_GC
GSM709242_HSB182.HIP.L	GSM708612_HSB127.M1C.L	GSM708803_HSB142.CBC.L	GSM467801_22_GC			CRBL_118_GC		FCTX_1120	HIPPO_287_GC
GSM709256_HSB183.HIP.L	GSM708628_HSB130.M1C.L	GSM708862_HSB144.CBC.L	GSM467803_108_GC			CRBL_1190_GC		FCTX_1137	HIPPO_524_GC
GSM709285_HSB187.HIP.L	GSM708717_HSB135.M1C.L	GSM708894_HSB145.CBC.L	GSM467804_69_GC			CRBL_1205_GC		FCTX_1158	HIPPO_803_GC
GSM704136_HSB105.HIP.R	GSM708749_HSB136.M1C.L	GSM709240_HSB182.CBC.L	GSM467805_104_GC			CRBL_1218_GC		FCTX_1161	HIPPO_900_GC
GSM704442_HSB123.HIP.R	GSM708813_HSB142.M1C.L	GSM709281_HSB187.CBC.L	GSM467806_105_GC			CRBL_1236_GC		FCTX_1173	HIPPO_882_GC
GSM704473_HSB124.HIP.R	GSM708872_HSB144.M1C.L	GSM704469_HSB124.CBC.R	GSM467807_34_GC			CRBL_1247_GC		FCTX_1178	HIPPO_081_GC
GSM704508_HSB126.HIP.R	GSM708904_HSB145.M1C.L	GSM704505_HSB126.CBC.R	GSM467808_95_GC			CRBL_1248_GC		FCTX_119	HIPPO_585_GC
GSM704535_HSB127.HIP.R	GSM709259_HSB183.M1C.L	GSM704684_HSB136.CBC.R	GSM467809_102_GC			CRBL_125_GC		FCTX_1226	HIPPO_736_GC
GSM704692_HSB136.HIP.R	GSM709291_HSB187.M1C.L	GSM704752_HSB142.CBC.R	GSM467810_109_GC			CRBL_1296_GC		FCTX_1230	HIPPO_916_GC
GSM704756_HSB142.HIP.R	GSM704142_HSB105.M1C.R	GSM704811_HSB144.CBC.R	GSM467811_18_GC			CRBL_1314_GC		FCTX_1276	HIPPO_1386_GC
GSM704847_HSB145.HIP.R	GSM704448_HSB123.M1C.R	GSM704843_HSB145.CBC.R	GSM467812_25_GC			CRBL_1330_GC		FCTX_128	HIPPO_085_GC
GSM705234_HSB187.HIP.R	GSM704479_HSB124.M1C.R	GSM705230_HSB187.CBC.R	GSM467813_58_GC			CRBL_1334_GC		FCTX_1313	HIPPO_202_GC
GSM708210_HSB105.HIP.R	GSM704514_HSB126.M1C.R	GSM708543_HSB124.CBC.R	GSM467814_26_GC			CRBL_1351_GC		FCTX_132	HIPPO_338_GC
GSM708516_HSB123.HIP.R	GSM704637_HSB135.M1C.R	GSM708579_HSB126.CBC.R	GSM467816_99_GC			CRBL_1356_GC		FCTX_1321	HIPPO_052_GC
GSM708547_HSB124.HIP.R	GSM704698_HSB136.M1C.R	GSM708740_HSB136.CBC.R	GSM467817_110_GC			CRBL_1364_GC		FCTX_1329	HIPPO_660_GC
GSM708582_HSB126.HIP.R	GSM704762_HSB142.M1C.R	GSM708804_HSB142.CBC.R	GSM467819_14_GC			CRBL_1367_GC		FCTX_1385	HIPPO_1011_GC
GSM708609_HSB127.HIP.R	GSM704821_HSB144.M1C.R	GSM708863_HSB144.CBC.R	GSM467820_30_GC			CRBL_1384_GC		FCTX_153	HIPPO_555_GC
GSM708744_HSB136.HIP.R	GSM704853_HSB145.M1C.R	GSM708895_HSB145.CBC.R	GSM467821_43_GC			CRBL_1407_GC		FCTX_159	HIPPO_481_GC
GSM708808_HSB142.HIP.R	GSM705240_HSB187.M1C.R	GSM709282_HSB187.CBC.R	GSM467822_94_GC			CRBL_1428_GC		FCTX_232	HIPPO_103_GC
GSM708899_HSB145.HIP.R	GSM708216_HSB105.M1C.R		GSM467823_67_GC			CRBL_1429_GC		FCTX_254	HIPPO_030_GC
GSM709286_HSB187.HIP.R	GSM708522_HSB123.M1C.R		GSM467824_21_GC			CRBL_1436_GC		FCTX_276	HIPPO_1012_GC
	GSM708553_HSB124.M1C.R		GSM467825_143_GC			CRBL_1438_GC		FCTX_289	HIPPO_1148_GC
	GSM708588_HSB126.M1C.R		GSM467826_15_GC			CRBL_199_GC		FCTX_445	HIPPO_1049_GC
	GSM708718_HSB135.M1C.R		GSM467827_90_GC			CRBL_217_GC		FCTX_535	HIPPO_1253_GC
	GSM708750_HSB136.M1C.R		GSM467828_96_GC			CRBL_230_GC		FCTX_632	HIPPO_1400_GC
	GSM708814_HSB142.M1C.R		GSM467829_A1_GC			CRBL_259_GC		FCTX_635	HIPPO_148_GC
	GSM708873_HSB144.M1C.R		GSM467830_38_GC			CRBL_278_GC		FCTX_649	HIPPO_1397_GC
	GSM708905_HSB145.M1C.R		GSM467831_92_GC			CRBL_285_GC		FCTX_663	HIPPO_1177_GC
	GSM709292_HSB187.M1C.R		GSM467834_77_GC			CRBL_290_GC		FCTX_667	HIPPO_1409_GC
			GSM467835_17_GC			CRBL_307_GC		FCTX_701	HIPPO_315_GC
			GSM467836_33_GC			CRBL_328_GC		FCTX_724	HIPPO_1077_GC
			GSM467837_532_GC			CRBL_336_GC		FCTX_734	HIPPO_1266_GC
			GSM467838_62_GC			CRBL_405_GC		FCTX_774	HIPPO_1182_GC
			GSM467839_79_GC			CRBL_422_GC		FCTX_837	HIPPO_1200_GC
			GSM467840_39_GC			CRBL_502_GC		FCTX_844	HIPPO_1023_GC
			GSM467842_57_GC			CRBL_579_GC		FCTX_848	HIPPO_1256_GC
			GSM467843_66_GC			CRBL_598_GC		FCTX_851	HIPPO_1444_GC
			GSM467844_71_GC			CRBL_674_GC		FCTX_873
			GSM467845_73_GC			CRBL_682_GC		FCTX_887
			GSM467847_982_GC			CRBL_757_GC		FCTX_908
						CRBL_761_GC		FCTX_947
						CRBL_779_GC		FCTX_979
						CRBL_805_GC
						CRBL_816_GC
						CRBL_849_GC
						CRBL_871_GC
						CRBL_922_GC
						CRBL_928_GC
						CRBL_977_GC

## Sheet: Data 3
GROUP 2 - 230 PROTEIN CODING SWITCH GENES CONSISTENT 20-55yr MUSCLE AND BRAIN											211 gene present	90 ROS active (67 direction same as age)	230 gene present	106 RAP active (71 direction same as age)		GROUP 1 83 PROTEIN CODING GENES CONSISTENT 20-55yr MUSCLE AND BRAIN											71 gene present	22 ROS active (12 same as age)	83 gene present	28 RAP active (21 same direction as age)
Muscle HTA ENST (most robust)	Coding Muscle Age genes	Description	Biotype	Muscle 4grp (20-55) FDR	Muscle 4grp Average R value (20-55)	Muscle trajectory Grp 1-2	Muscle 4grp Average R value (50-89)	Brain Exon ENST	Kang Ave R (18-55y)	MBr Stouffer FDR	SH-SY5Y 18hr ROS response FC (<10% FDR: ave 2.8% FDR)	ROS vs Age 20-55y Direction match?	RAP 4hr Response FC (<10% FDR: ave 2.6% FDR)	RAP 24hr Response FC (<10% FDR: ave 3.8% FDR)		Muscle HTA ENST (most robust)	Coding Muscle Age genes	Description	Biotype	Muscle 4grp (20-55) FDR	Muscle 4grp Average R value (20-55)	Muscle trajectory Grp 1-3	Muscle 4grp Average R value (50-89)	Brain Exon ENST	Kang Ave R (18-55y)	MBr Stouffer FDR	SH-SY5Y 18hr ROS response FC (<10% FDR: ave 3% FDR)	ROS vs Age 20-55y Direction match?	RAP 4hr Response FC (<10% FDR: ave 2.6% FDR)	RAP 24hr Response FC (<10% FDR: ave 3.8% FDR)
ENST00000504821	NOP16	NOP16 nucleolar protein [Source:HGNC Symbol;Acc:HGNC:26934]	protein	0.0133307	-0.234685	2	-0.0463295	ENST00000619979	-0.300698	0.000812854	ns	ns	-1.98865	-1.66544		ENST00000531571	DCUN1D5	defective in cullin neddylation 1 domain containing 5 [Source:HGNC Symbol;Acc:HGNC:28409]	protein	0.000212732	-0.362733	1	-0.180702	ENST00000527779	-0.0969701	0	ns	ns	-1.32697	-1.27234
ENST00000263657	PNO1	partner of NOB1 homolog [Source:HGNC Symbol;Acc:HGNC:32790]	protein	0.00505773	-0.243632	2	0.0573753	ENST00000263657	-0.121583	0.0104668	ns	ns	-1.30426	-1.37065		ENST00000461438	SFXN4	sideroflexin 4 [Source:HGNC Symbol;Acc:HGNC:16088]	protein	0.000562178	-0.357691	1	-0.131172	ENST00000461438	-0.184462	6.65668e-05	ns	ns	-1.32289	ns
ENST00000334678	RPS19BP1	ribosomal protein S19 binding protein 1 [Source:HGNC Symbol;Acc:HGNC:28749]	protein	0.042303	-0.194634	2	-0.0568832	ENST00000488602	-0.334487	0.00178757	-1.48	0.288058	-1.26361	ns		ENST00000584432	TMEM11	transmembrane protein 11 [Source:HGNC Symbol;Acc:HGNC:16823]	protein	0.00683108	-0.275548	1	-0.147668	ENST00000584432	-0.183819	0.000437898	ns	ns	-1.31114	-1.13252
ENST00000618975	DCAF13	DDB1 and CUL4 associated factor 13 [Source:HGNC Symbol;Acc:HGNC:24535]	protein	0.0222714	-0.202866	2	0.0401188	ENST00000518554	-0.212002	0.0102772	ns	ns	-1.25556	-1.2124		ENST00000432641	SDHAF3	succinate dehydrogenase complex assembly factor 3 [Source:HGNC Symbol;Acc:HGNC:21752]	protein	0.00701775	-0.249486	1	-0.14797	ENST00000432641	-0.15525	0.0383955	-2.81	0.701055	-1.23408	-1.3048
ENST00000477620	NUP205	nucleoporin 205 [Source:HGNC Symbol;Acc:HGNC:18658]	protein	0.00362576	0.288071	2	-0.0260489	ENST00000607647	0.220711	0.0047899	ns	ns	-1.24381	-1.48026		ENST00000602845	NCBP2-AS2	NCBP2 antisense RNA 2 (head to head) [Source:HGNC Symbol;Acc:HGNC:25121]	protein	0.0151741	-0.25051	1	-0.171294	ENST00000602845	-0.259926	0.00161116	ns	ns	-1.21993	ns
ENST00000505818	MRPL36	mitochondrial ribosomal protein L36 [Source:HGNC Symbol;Acc:HGNC:14490]	protein	0.000328861	-0.328794	2	-0.00741531	ENST00000508987	-0.220649	0.000656341	-	-	-1.2342	ns		ENST00000471813	BUD31	BUD31 homolog [Source:HGNC Symbol;Acc:HGNC:29629]	protein	0.00985026	-0.231632	1	-0.134171	ENST00000496696	-0.263809	0.0141754	ns	ns	-1.1809	-1.18124
ENST00000496423	ATG3	autophagy related 3 [Source:HGNC Symbol;Acc:HGNC:20962]	protein	0.00671954	-0.232772	2	-0.0687735	ENST00000467275	-0.294498	0.000566448	ns	ns	-1.22958	-1.12182		ENST00000529731	FAM118B	family with sequence similarity 118 member B [Source:HGNC Symbol;Acc:HGNC:26110]	protein	0.00619219	-0.266394	1	-0.229142	ENST00000529731	-0.271254	0.000876906	-	-	-1.1776	-1.18061
ENST00000493773	NCOA1	nuclear receptor coactivator 1 [Source:HGNC Symbol;Acc:HGNC:7668]	protein	0.000425436	0.32662	2	-0.193291	ENST00000493773	0.203188	7.50356e-05	-1.37	-0.44747	-1.22676	-1.35597		ENST00000472197	GLRX2	glutaredoxin 2 [Source:HGNC Symbol;Acc:HGNC:16065]	protein	0.0103177	-0.245605	1	-0.142101	ENST00000472197	-0.0968284	0.00629205	ns	ns	-1.1406	-1.22533
ENST00000611969	LINC00116	long intergenic non-protein coding RNA 116 [Source:HGNC Symbol;Acc:HGNC:27339]	protein	0.00704829	-0.260834	2	-0.0501329	ENST00000426713	-0.209141	0.00198456	ns	ns	-1.22445	ns		ENST00000380290	FAM96A	family with sequence similarity 96 member A [Source:HGNC Symbol;Acc:HGNC:26235]	protein	0.00702965	-0.253493	1	-0.115906	ENST00000300030	-0.251578	0.0024203	-1.73	0.438543	-1.13942	ns
ENST00000555061	TIMM9	translocase of inner mitochondrial membrane 9 [Source:HGNC Symbol;Acc:HGNC:11819]	protein	0.0389652	-0.205652	2	-0.09411	ENST00000555061	-0.105905	0.0752428	ns	ns	-1.22149	ns		ENST00000256545	EMC7	ER membrane protein complex subunit 7 [Source:HGNC Symbol;Acc:HGNC:24301]	protein	0.0194316	-0.223484	1	-0.217286	ENST00000256545	-0.220785	0.00479315	ns	ns	-1.13905	ns
ENST00000594999	MRPL34	mitochondrial ribosomal protein L34 [Source:HGNC Symbol;Acc:HGNC:14488]	protein	0.00199331	-0.271156	2	-0.0742144	ENST00000252602	-0.138692	0.00220401	-1.95	0.528754	-1.19805	-1.15782		ENST00000518657	NDUFB9	NADH:ubiquinone oxidoreductase subunit B9 [Source:HGNC Symbol;Acc:HGNC:7704]	protein	0.00439575	-0.327678	1	-0.133232	ENST00000276689	-0.339499	6.42626e-06	ns	ns	-1.13366	ns
ENST00000591824	POP4	POP4 homolog, ribonuclease P/MRP subunit [Source:HGNC Symbol;Acc:HGNC:30081]	protein	0.00988015	-0.246284	2	-0.0468981	ENST00000587232	-0.184584	0.0363926	-1.95	0.480254	-1.19305	ns		ENST00000520274	TTC1	tetratricopeptide repeat domain 1 [Source:HGNC Symbol;Acc:HGNC:12391]	protein	0.0227463	-0.213571	1	-0.116953	ENST00000520274	-0.171196	0.00102984	ns	ns	-1.1239	ns
ENST00000393770	BNIP1	BCL2 interacting protein 1 [Source:HGNC Symbol;Acc:HGNC:1082]	protein	0.00399457	-0.271892	2	0.0496117	ENST00000352523	-0.149126	0.00294577	1.59	-0.432308	-1.19265	ns		ENST00000433483	MAPKAP1	mitogen-activated protein kinase associated protein 1 [Source:HGNC Symbol;Acc:HGNC:18752]	protein	0.00924429	-0.240731	1	-0.207293	ENST00000433483	-0.447873	8.15369e-06	ns	ns	-1.11669	-1.16168
ENST00000409180	MRPL35	mitochondrial ribosomal protein L35 [Source:HGNC Symbol;Acc:HGNC:14489]	protein	0.0320715	-0.18544	2	-0.0225462	ENST00000337109	-0.136603	0.00217424	-1.7	0.315248	-1.18792	-1.16401		ENST00000542303	MRPL48	mitochondrial ribosomal protein L48 [Source:HGNC Symbol;Acc:HGNC:16653]	protein	0.0124588	-0.237955	1	-0.095182	ENST00000411840	-0.229987	0.0067936	-2.16	0.513982	-1.11478	ns
ENST00000530908	CBR1	carbonyl reductase 1 [Source:HGNC Symbol;Acc:HGNC:1548]	protein	0.00680613	-0.280877	2	-0.00297067	ENST00000530908	-0.232461	0.0018108	-1.39	0.390419	-1.18718	ns		ENST00000167218	PDCD2	programmed cell death 2 [Source:HGNC Symbol;Acc:HGNC:8762]	protein	0.00699111	-0.269379	1	-0.130331	ENST00000167218	-0.124686	0.0248973	ns	ns	-1.07993	ns
ENST00000409025	USP39	ubiquitin specific peptidase 39 [Source:HGNC Symbol;Acc:HGNC:20071]	protein	0.0336107	-0.195812	2	-0.0406495	ENST00000465514	-0.198075	0.0242892	ns	ns	-1.18595	ns		ENST00000486763	SZRD1	SUZ RNA binding domain containing 1 [Source:HGNC Symbol;Acc:HGNC:30232]	protein	0.009643	-0.232922	1	-0.0983731	ENST00000475554	-0.132855	0.0447816	ns	ns	-1.05951	-1.10327
ENST00000589469	PSME3	proteasome activator subunit 3 [Source:HGNC Symbol;Acc:HGNC:9570]	protein	0.0255908	-0.229211	2	-0.0603619	ENST00000589469	-0.227564	0.0254656	ns	ns	-1.17979	ns		ENST00000558289	MYEF2	myelin expression factor 2 [Source:HGNC Symbol;Acc:HGNC:17940]	protein	0.00156029	0.296003	1	0.148842	ENST00000324324	0.210701	0.000857794	-1.39	-0.411444	1.20419	ns
ENST00000562411	SNAPC5	small nuclear RNA activating complex polypeptide 5 [Source:HGNC Symbol;Acc:HGNC:15484]	protein	0.00434861	-0.266282	2	0.0516985	ENST00000562411	-0.169392	0.0118318	-1.4	0.372794	-1.17593	1.17861		ENST00000418394	PCNT	pericentrin [Source:HGNC Symbol;Acc:HGNC:16068]	protein	0.0106328	0.266211	1	0.122277	ENST00000418394	0.101149	0.0029437	-1.51	-0.401979	1.26748	ns
ENST00000476967	CNOT10	CCR4-NOT transcription complex subunit 10 [Source:HGNC Symbol;Acc:HGNC:23817]	protein	0.00697721	0.266772	2	0.026291	ENST00000328834	0.284835	0.00233317	ns	ns	-1.17562	ns		ENST00000583043	RTTN	rotatin [Source:HGNC Symbol;Acc:HGNC:18654]	protein	0.00281835	0.319068	1	0.0979188	ENST00000255674	0.293722	0.000113926	-1.63	-0.52008	ns	-1.27562
ENST00000472142	ID2	inhibitor of DNA binding 2, HLH protein [Source:HGNC Symbol;Acc:HGNC:5361]	protein	0.00566163	-0.274604	2	-0.0148268	ENST00000234091	-0.140687	0.00765716	ns	ns	-1.17534	1.20339		ENST00000273990	DDIT4L	DNA damage inducible transcript 4 like [Source:HGNC Symbol;Acc:HGNC:30555]	protein	0.00615029	-0.257732	1	-0.0951385	ENST00000273990	-0.159919	0	-	-	ns	-1.26421
ENST00000550638	CCT2	chaperonin containing TCP1 subunit 2 [Source:HGNC Symbol;Acc:HGNC:1615]	protein	0.0104926	-0.251614	2	-0.0785456	ENST00000543146	-0.246682	0.00301176	ns	ns	-1.17276	-1.25072		ENST00000566454	SLC7A6	solute carrier family 7 member 6 [Source:HGNC Symbol;Acc:HGNC:11064]	protein	0.000921769	0.305791	1	0.150019	ENST00000219343	0.21767	0.00145011	ns	ns	ns	-1.13655
ENST00000263774	NDUFS3	NADH:ubiquinone oxidoreductase core subunit S3 [Source:HGNC Symbol;Acc:HGNC:7710]	protein	0.00756074	-0.276596	2	-0.0867708	ENST00000524568	-0.174227	0.00371572	-1.78	0.492341	-1.17075	-1.23542		ENST00000438077	BCL6	B-cell CLL/lymphoma 6 [Source:HGNC Symbol;Acc:HGNC:1001]	protein	0.00535752	0.285452	1	0.112316	ENST00000438077	0.182021	0.00286175	3.55	1.01336	ns	-1.13153
ENST00000373998	ZMYM3	zinc finger MYM-type containing 3 [Source:HGNC Symbol;Acc:HGNC:13054]	protein	0.0290697	0.187496	2	0.0383944	ENST00000373988	0.227239	0.000938645	ns	ns	-1.1699	ns		ENST00000534488	MRPL11	mitochondrial ribosomal protein L11 [Source:HGNC Symbol;Acc:HGNC:14042]	protein	0.00506916	-0.275058	1	-0.115891	ENST00000329819	-0.166462	0.00139715	ns	ns	ns	-1.12969
ENST00000473395	HSPE1	heat shock protein family E (Hsp10) member 1 [Source:HGNC Symbol;Acc:HGNC:5269]	protein	0.0118352	-0.221822	2	-0.0720647	ENST00000233893	-0.228116	0.0102727	-2.04	0.452517	-1.16066	ns		ENST00000284811	ELOC	elongin C [Source:HGNC Symbol;Acc:HGNC:11617]	protein	0.0129171	-0.227461	1	-0.117381	ENST00000519082	-0.130207	0.039603	-1.83	0.416254	ns	1.08148
ENST00000359003	NCOA6	nuclear receptor coactivator 6 [Source:HGNC Symbol;Acc:HGNC:15936]	protein	0.0104456	0.23875	2	0.0416339	ENST00000374796	0.182992	0.00217976	ns	ns	-1.15664	ns		ENST00000394070	STAMBP	STAM binding protein [Source:HGNC Symbol;Acc:HGNC:16950]	protein	0.00274579	-0.252658	1	-0.171783	ENST00000486458	-0.228287	0.00235465	ns	ns	ns	1.11672
ENST00000520286	LSM1	LSM1 homolog, mRNA degradation associated [Source:HGNC Symbol;Acc:HGNC:20472]	protein	0.0108738	-0.258254	2	-0.043303	ENST00000520755	-0.332027	0.00134752	ns	ns	-1.15243	ns		ENST00000585480	GPX4	glutathione peroxidase 4 [Source:HGNC Symbol;Acc:HGNC:4556]	protein	0.0429729	-0.197698	1	-0.159576	ENST00000585480	-0.231974	0.0209903	ns	ns	ns	1.20243
ENST00000474216	EXOSC10	exosome component 10 [Source:HGNC Symbol;Acc:HGNC:9138]	protein	0.00276138	0.279811	2	0.0850447	ENST00000478271	0.305386	0.00201853	ns	ns	-1.15145	-1.12221		ENST00000378116	FAM171A1	family with sequence similarity 171 member A1 [Source:HGNC Symbol;Acc:HGNC:23522]	protein	0.000346578	-0.336605	1	-0.200436	ENST00000378116	-0.207543	9.61294e-05	-1.33	0.447685	ns	1.25411
ENST00000352445	TOR3A	torsin family 3 member A [Source:HGNC Symbol;Acc:HGNC:11997]	protein	0.0158198	-0.2544	2	0.0729099	ENST00000352445	-0.36151	0.000146128	-1.46	0.371424	-1.14675	ns		ENST00000406533	KCNMA1	potassium calcium-activated channel subfamily M alpha 1 [Source:HGNC Symbol;Acc:HGNC:6284]	protein	0.0102814	0.291101	1	0.122125	ENST00000484343	0.481894	0.000663251	-1.34	-0.390075	ns	1.3
ENST00000524896	EIF3M	eukaryotic translation initiation factor 3 subunit M [Source:HGNC Symbol;Acc:HGNC:24460]	protein	0.013161	-0.20329	2	0.0101775	ENST00000525054	-0.138059	0.00593813	ns	ns	-1.14201	-1.0843		ENST00000264426	GRIA2	glutamate ionotropic receptor AMPA type subunit 2 [Source:HGNC Symbol;Acc:HGNC:4572]	protein	0.0012918	0.286637	1	0.103531	ENST00000393815	0.207895	0.00171758	-2.07	-0.593339	ns	ns
ENST00000483970	HAX1	HCLS1 associated protein X-1 [Source:HGNC Symbol;Acc:HGNC:16915]	protein	0.0038494	-0.283377	2	-0.0140532	ENST00000435087	-0.149837	0.0203906	ns	ns	-1.14069	ns		ENST00000265012	GCNT2	glucosaminyl (N-acetyl) transferase 2, I-branching enzyme (I blood group) [Source:HGNC Symbol;Acc:HGNC:4204]	protein	0.000906927	0.37998	1	0.197444	ENST00000265012	0.21453	4.75631e-05	-1.39	-0.528172	ns	ns
ENST00000481564	MALSU1	mitochondrial assembly of ribosomal large subunit 1 [Source:HGNC Symbol;Acc:HGNC:21721]	protein	0.00651801	-0.267989	2	-0.0541125	ENST00000481564	-0.223546	0.0020218	-1.85	0.49578	-1.13971	ns		ENST00000339859	USP54	ubiquitin specific peptidase 54 [Source:HGNC Symbol;Acc:HGNC:23513]	protein	0.000283725	0.367403	1	0.208302	ENST00000424265	0.150069	0.000820226	-1.39	-0.510691	ns	ns
ENST00000560807	WDR61	WD repeat domain 61 [Source:HGNC Symbol;Acc:HGNC:30300]	protein	0.00453892	-0.246035	2	0.0129083	ENST00000267973	-0.33019	0.000253127	ns	ns	-1.13799	-1.15371		ENST00000472179	POLR1D	RNA polymerase I subunit D [Source:HGNC Symbol;Acc:HGNC:20422]	protein	0.0063192	-0.26795	1	-0.178587	ENST00000472179	-0.127681	0.00577134	1.43	-0.383169	ns	ns
ENST00000466396	CLTA	clathrin light chain A [Source:HGNC Symbol;Acc:HGNC:2090]	protein	0.0227579	-0.241423	2	0.0105078	ENST00000466396	-0.198751	0.0163811	ns	ns	-1.13599	ns		ENST00000541627	POLE	DNA polymerase epsilon, catalytic subunit [Source:HGNC Symbol;Acc:HGNC:9177]	protein	0.00221007	0.285252	1	0.141467	ENST00000320574	0.178224	0.00356768	-1.29	-0.367975	ns	ns
ENST00000586262	TXNL1	thioredoxin like 1 [Source:HGNC Symbol;Acc:HGNC:12436]	protein	0.00335918	-0.272244	2	-0.0946276	ENST00000587807	-0.122194	0.0136667	ns	ns	-1.13551	ns		ENST00000510770	DNAJC18	DnaJ heat shock protein family (Hsp40) member C18 [Source:HGNC Symbol;Acc:HGNC:28429]	protein	0.0428689	-0.205006	1	-0.122615	ENST00000510770	-0.115762	0.0531227	1.66	-0.34031	ns	ns
ENST00000460985	COX7A2	cytochrome c oxidase subunit 7A2 [Source:HGNC Symbol;Acc:HGNC:2288]	protein	0.0070186	-0.291748	2	-0.050234	ENST00000460985	-0.261018	0.000294387	ns	ns	-1.13055	ns		ENST00000589230	HEXIM2	hexamethylene bisacetamide inducible 2 [Source:HGNC Symbol;Acc:HGNC:28591]	protein	0.00209114	-0.289856	1	-0.280894	ENST00000593138	-0.38097	3.28018e-06	-1.52	0.440581	ns	ns
ENST00000367830	TIPRL	TOR signaling pathway regulator [Source:HGNC Symbol;Acc:HGNC:30231]	protein	0.0043554	-0.267599	2	-0.0850815	ENST00000367830	-0.19472	0.00015837	ns	ns	-1.12481	ns		ENST00000593892	SELENOW	selenoprotein W [Source:HGNC Symbol;Acc:HGNC:10752]	protein	0.00665419	-0.251887	1	-0.134646	ENST00000602163	-0.251471	0.00758212	-1.88	0.473548	ns	ns
ENST00000472729	COMMD1	copper metabolism domain containing 1 [Source:HGNC Symbol;Acc:HGNC:23024]	protein	0.00284933	-0.26649	2	0.0423264	ENST00000471704	-0.200918	0.0025427	-1.77	0.471687	-1.1205	-1.15611		ENST00000519584	ENO3	enolase 3 [Source:HGNC Symbol;Acc:HGNC:3354]	protein	0.0094675	-0.296631	1	-0.191655	ENST00000323997	-0.301033	0.000164569	-1.62	0.480542	ns	ns
ENST00000534029	NDUFC2	NADH:ubiquinone oxidoreductase subunit C2 [Source:HGNC Symbol;Acc:HGNC:7706]	protein	0.00624614	-0.268451	2	-0.0513867	ENST00000534029	-0.10523	0.0319458	ns	ns	-1.11774	ns		ENST00000402924	BLVRA	biliverdin reductase A [Source:HGNC Symbol;Acc:HGNC:1062]	protein	0.0250318	-0.227996	1	-0.0953818	ENST00000402924	-0.159464	0.00944596	-2.53	0.57683	ns	ns
ENST00000449409	ELP6	elongator acetyltransferase complex subunit 6 [Source:HGNC Symbol;Acc:HGNC:25976]	protein	0.0191349	-0.242092	2	0.0108345	ENST00000444760	-0.380217	0.00150377	-1.5	0.363138	-1.11559	ns		ENST00000328788	FRMD3	FERM domain containing 3 [Source:HGNC Symbol;Acc:HGNC:24125]	protein	0.00848809	-0.250384	1	-0.18664	ENST00000328788	-0.289527	0.00055781	-3.27	0.818755	ns	ns
ENST00000301788	POLR2G	RNA polymerase II subunit G [Source:HGNC Symbol;Acc:HGNC:9194]	protein	0.0364262	-0.179961	2	0.00591131	ENST00000527435	-0.209001	0.0221954	ns	ns	-1.11537	ns		ENST00000614884	DDB2	damage specific DNA binding protein 2 [Source:HGNC Symbol;Acc:HGNC:2718]	protein	0.00831674	0.237228	1	0.186511	ENST00000612309	0.247778	0.00312463	4.67	1.10786	ns	ns
ENST00000564079	TUBGCP4	tubulin gamma complex associated protein 4 [Source:HGNC Symbol;Acc:HGNC:16691]	protein	0.00232538	0.27311	2	0.0435187	ENST00000564079	0.101779	0.0219576	ns	ns	-1.11452	ns		ENST00000542104	RASSF3	Ras association domain family member 3 [Source:HGNC Symbol;Acc:HGNC:14271]	protein	0.00308956	-0.269023	1	-0.100624	ENST00000542104	-0.267196	0.000379057	ns	ns	ns	ns
ENST00000515764	SMIM20	small integral membrane protein 20 [Source:HGNC Symbol;Acc:HGNC:37260]	protein	0.00304979	-0.252901	2	-0.0670585	ENST00000515764	-0.246228	0.000639936	-1.78	0.450164	-1.11349	ns		ENST00000490078	APOO	apolipoprotein O [Source:HGNC Symbol;Acc:HGNC:28727]	protein	0.00289615	-0.305541	1	-0.0988537	ENST00000490078	-0.107971	0.00350685	ns	ns	ns	ns
ENST00000369815	USMG5	up-regulated during skeletal muscle growth 5 homolog (mouse) [Source:HGNC Symbol;Acc:HGNC:30889]	protein	0.00446612	-0.26649	2	-0.0614399	ENST00000309579	-0.117531	0.0405546	ns	ns	-1.11116	ns		ENST00000507764	NDUFC1	NADH:ubiquinone oxidoreductase subunit C1 [Source:HGNC Symbol;Acc:HGNC:7705]	protein	0.000814246	-0.312601	1	-0.133375	ENST00000507764	-0.105153	7.35804e-06	ns	ns	ns	ns
ENST00000564155	AP1G1	adaptor related protein complex 1 gamma 1 subunit [Source:HGNC Symbol;Acc:HGNC:555]	protein	0.00167588	0.271865	2	-0.122783	ENST00000569748	0.162783	0.00389132	1.73	0.470326	-1.10905	ns		ENST00000445603	C20orf196	chromosome 20 open reading frame 196 [Source:HGNC Symbol;Acc:HGNC:26318]	protein	0.00456466	-0.273746	1	-0.121915	ENST00000303142	-0.180317	0.00108599	ns	ns	ns	ns
ENST00000480740	SELENOT	selenoprotein T [Source:HGNC Symbol;Acc:HGNC:18136]	protein	0.0185774	-0.245347	2	-0.02854	ENST00000485923	-0.122515	0.0848476	ns	ns	-1.10371	-1.25518		ENST00000421922	CCDC28B	coiled-coil domain containing 28B [Source:HGNC Symbol;Acc:HGNC:28163]	protein	0.00304463	-0.27298	1	-0.12815	ENST00000373602	-0.241104	0.003521	ns	ns	ns	ns
ENST00000342669	SNRPD2	small nuclear ribonucleoprotein D2 polypeptide [Source:HGNC Symbol;Acc:HGNC:11159]	protein	0.0110995	-0.25839	2	-0.0288043	ENST00000391932	-0.143578	0.00588339	ns	ns	-1.10191	ns		ENST00000395797	ZNF32	zinc finger protein 32 [Source:HGNC Symbol;Acc:HGNC:13095]	protein	0.000412657	-0.310269	1	-0.232566	ENST00000395797	-0.0985968	0.0034063	ns	ns	ns	ns
ENST00000369128	VPS45	vacuolar protein sorting 45 homolog [Source:HGNC Symbol;Acc:HGNC:14579]	protein	0.00885366	0.206533	2	0.050625	ENST00000369130	0.271272	0.0015778	ns	ns	-1.10167	-1.12648		ENST00000345317	SKAP2	src kinase associated phosphoprotein 2 [Source:HGNC Symbol;Acc:HGNC:15687]	protein	5.72806e-06	0.414874	1	0.139375	ENST00000345317	0.20076	0	ns	ns	ns	ns
ENST00000592831	ATP6V0A1	ATPase H+ transporting V0 subunit a1 [Source:HGNC Symbol;Acc:HGNC:865]	protein	0.0133384	0.198212	2	-0.128808	ENST00000585828	0.358691	0.000508204	2.04	0.404352	-1.10126	ns		ENST00000452865	MTX2	metaxin 2 [Source:HGNC Symbol;Acc:HGNC:7506]	protein	0.0125407	-0.238237	1	-0.126344	ENST00000420864	-0.165105	0.0229294	ns	ns	ns	ns
ENST00000597081	HNRNPM	heterogeneous nuclear ribonucleoprotein M [Source:HGNC Symbol;Acc:HGNC:5046]	protein	0.0282305	0.228191	2	0.00882469	ENST00000597081	0.125193	0.0141995	-1.65	-0.376515	-1.10108	-1.27879		ENST00000510168	ATP2C1	ATPase secretory pathway Ca2+ transporting 1 [Source:HGNC Symbol;Acc:HGNC:13211]	protein	0.0162337	-0.197645	1	-0.128743	ENST00000508532	-0.4103	7.56457e-05	ns	ns	ns	ns
ENST00000496393	NVL	nuclear VCP-like [Source:HGNC Symbol;Acc:HGNC:8070]	protein	0.020937	0.263301	2	0.0334004	ENST00000469075	0.310048	0.000898834	ns	ns	-1.0978	ns		ENST00000409535	RAD54L2	RAD54-like 2 (S. cerevisiae) [Source:HGNC Symbol;Acc:HGNC:29123]	protein	0.00805848	0.281158	1	0.116887	ENST00000409535	0.11094	0.00436656	ns	ns	ns	ns
ENST00000471173	JTB	jumping translocation breakpoint [Source:HGNC Symbol;Acc:HGNC:6201]	protein	0.0175323	-0.245137	2	-0.0148735	ENST00000461365	-0.198693	0.00231263	ns	ns	-1.09164	ns		ENST00000618778	GTDC1	glycosyltransferase like domain containing 1 [Source:HGNC Symbol;Acc:HGNC:20887]	protein	0.00788375	-0.267716	1	-0.197666	ENST00000392869	-0.151222	0.0126136	ns	ns	ns	ns
ENST00000487465	EMC3	ER membrane protein complex subunit 3 [Source:HGNC Symbol;Acc:HGNC:23999]	protein	0.00699667	-0.258379	2	-0.0544693	ENST00000429759	-0.121556	0.0317033	ns	ns	-1.09051	ns		ENST00000223864	PLGRKT	plasminogen receptor with a C-terminal lysine [Source:HGNC Symbol;Acc:HGNC:23633]	protein	0.0236063	-0.201057	1	-0.120321	ENST00000223864	-0.168043	0.0282555	ns	ns	ns	ns
ENST00000401000	RPRD2	regulation of nuclear pre-mRNA domain containing 2 [Source:HGNC Symbol;Acc:HGNC:29039]	protein	0.000719503	0.287418	2	-0.00491999	ENST00000401000	0.0950192	0.00204286	-1.57	-0.451246	-1.08631	1.12974		ENST00000288368	PREX2	phosphatidylinositol-3,4,5-trisphosphate dependent Rac exchange factor 2 [Source:HGNC Symbol;Acc:HGNC:22950]	protein	0.00825468	-0.23128	1	-0.133761	ENST00000288368	-0.153015	0.00334905	ns	ns	ns	ns
ENST00000372984	AKIRIN1	akirin 1 [Source:HGNC Symbol;Acc:HGNC:25744]	protein	0.0216285	-0.201693	2	-0.0558272	ENST00000446189	-0.171476	0.0304432	ns	ns	-1.08347	ns		ENST00000492667	SEC31B	SEC31 homolog B, COPII coat complex component [Source:HGNC Symbol;Acc:HGNC:23197]	protein	0.000888029	0.292221	1	0.107439	ENST00000469546	0.437431	1.08343e-05	ns	ns	ns	ns
ENST00000567382	HSBP1	heat shock factor binding protein 1 [Source:HGNC Symbol;Acc:HGNC:5203]	protein	0.00851772	-0.252618	2	0.0234948	ENST00000569301	-0.211786	0.011664	-1.48	0.373874	-1.07869	ns		ENST00000567241	COX4I1	cytochrome c oxidase subunit 4I1 [Source:HGNC Symbol;Acc:HGNC:2265]	protein	0.00136411	-0.314754	1	-0.103338	ENST00000567241	-0.282351	4.66387e-05	ns	ns	ns	ns
ENST00000269576	KRT10	keratin 10 [Source:HGNC Symbol;Acc:HGNC:6413]	protein	0.00224397	-0.281636	2	-0.0242813	ENST00000269576	-0.113332	0.010609	ns	ns	-1.0777	ns		ENST00000473781	BAG1	BCL2 associated athanogene 1 [Source:HGNC Symbol;Acc:HGNC:937]	protein	0.00962007	-0.258335	1	-0.108295	ENST00000473781	-0.330194	7.71537e-05	ns	ns	ns	ns
ENST00000309134	TMEM9B	TMEM9 domain family member B [Source:HGNC Symbol;Acc:HGNC:1168]	protein	0.0040266	-0.276642	2	-0.0401149	ENST00000525069	-0.184327	0.0193079	ns	ns	-1.0766	1.13524		ENST00000458198	CDKN2AIPNL	CDKN2A interacting protein N-terminal like [Source:HGNC Symbol;Acc:HGNC:30545]	protein	0.00197127	-0.28446	1	-0.120471	ENST00000458198	-0.133873	0.00109611	ns	ns	ns	ns
ENST00000377824	GRHPR	glyoxylate and hydroxypyruvate reductase [Source:HGNC Symbol;Acc:HGNC:4570]	protein	0.0177491	-0.225891	2	-0.0575698	ENST00000497693	-0.391861	0.00015039	ns	ns	-1.07505	ns		ENST00000468781	CARD19	caspase recruitment domain family member 19 [Source:HGNC Symbol;Acc:HGNC:28148]	protein	0.0088811	-0.235928	1	-0.146674	ENST00000468781	-0.135747	0.0136521	ns	ns	ns	ns
ENST00000592035	PSMD8	proteasome 26S subunit, non-ATPase 8 [Source:HGNC Symbol;Acc:HGNC:9566]	protein	0.00123241	-0.311781	2	0.00834762	ENST00000620216	-0.250372	0.000362513	ns	ns	-1.07331	-1.13511		ENST00000455123	PON2	paraoxonase 2 [Source:HGNC Symbol;Acc:HGNC:9205]	protein	0.0280869	-0.184391	1	-0.110227	ENST00000433091	-0.182173	0.0322295	ns	ns	ns	ns
ENST00000247866	NDUFB2	NADH:ubiquinone oxidoreductase subunit B2 [Source:HGNC Symbol;Acc:HGNC:7697]	protein	0.0135293	-0.223281	2	-0.0497632	ENST00000476181	-0.300265	0.000947191	-4.3	0.96011	-1.07311	ns		ENST00000291386	SSU72	SSU72 homolog, RNA polymerase II CTD phosphatase [Source:HGNC Symbol;Acc:HGNC:25016]	protein	0.00936912	-0.240391	1	-0.138895	ENST00000378726	-0.132233	0.0100884	ns	ns	ns	ns
ENST00000464138	SSR3	signal sequence receptor subunit 3 [Source:HGNC Symbol;Acc:HGNC:11325]	protein	0.0027882	-0.271404	2	-0.0409436	ENST00000476217	-0.220128	0.00806329	-1.33	0.360968	-1.07305	-1.08624		ENST00000356064	ARFIP1	ADP ribosylation factor interacting protein 1 [Source:HGNC Symbol;Acc:HGNC:21496]	protein	0.02131	-0.220523	1	-0.119472	ENST00000356064	-0.214491	0.000626509	ns	ns	ns	ns
ENST00000546457	CD63	CD63 molecule [Source:HGNC Symbol;Acc:HGNC:1692]	protein	0.0102981	-0.268745	2	-0.0599417	ENST00000549117	-0.370245	0.000304438	ns	ns	-1.06283	ns		ENST00000260323	UNC13C	unc-13 homolog C [Source:HGNC Symbol;Acc:HGNC:23149]	protein	9.35271e-10	0.410716	1	0.133242	ENST00000539562	0.181851	0	ns	ns	ns	ns
ENST00000280362	PTS	6-pyruvoyltetrahydropterin synthase [Source:HGNC Symbol;Acc:HGNC:9689]	protein	0.0154502	-0.229025	2	-0.0442066	ENST00000524931	-0.184106	0.0270865	ns	ns	-1.06137	ns		ENST00000447609	LMO3	LIM domain only 3 [Source:HGNC Symbol;Acc:HGNC:6643]	protein	0.0026074	0.283151	1	0.200031	ENST00000447609	0.269328	0.00182586	ns	ns	ns	ns
ENST00000410054	R3HDM1	R3H domain containing 1 [Source:HGNC Symbol;Acc:HGNC:9757]	protein	0.00281147	0.295915	2	-0.0913413	ENST00000429703	0.272645	0.00016849	ns	ns	-1.05167	-1.17687		ENST00000366554	OPN3	opsin 3 [Source:HGNC Symbol;Acc:HGNC:14007]	protein	0.0123205	-0.208343	1	-0.174042	ENST00000366554	-0.155654	0.000582643	ns	ns	ns	ns
ENST00000373027	INPP5B	inositol polyphosphate-5-phosphatase B [Source:HGNC Symbol;Acc:HGNC:6077]	protein	0.00443918	0.318021	2	0.0814314	ENST00000458109	0.101978	0.0305475	ns	ns	1.14767	ns		ENST00000252440	ECSIT	ECSIT signalling integrator [Source:HGNC Symbol;Acc:HGNC:29548]	protein	0.00680259	-0.238006	1	-0.14107	ENST00000591104	-0.180891	0.034352	ns	ns	ns	ns
ENST00000626827	WBP2	WW domain binding protein 2 [Source:HGNC Symbol;Acc:HGNC:12738]	protein	0.00658884	0.2514	2	-0.0125516	ENST00000585462	0.254411	0.00116567	ns	ns	1.1654	1.13897		ENST00000541189	MSRB3	methionine sulfoxide reductase B3 [Source:HGNC Symbol;Acc:HGNC:27375]	protein	0.011225	-0.255755	1	-0.173411	ENST00000540804	-0.198849	0.0025659	ns	ns	ns	ns
ENST00000415827	EZH1	enhancer of zeste 1 polycomb repressive complex 2 subunit [Source:HGNC Symbol;Acc:HGNC:3526]	protein	0.0166553	0.238964	2	-0.0331383	ENST00000415827	0.145552	0.0236056	ns	ns	1.21321	1.32304		ENST00000413188	MROH7	maestro heat like repeat family member 7 [Source:HGNC Symbol;Acc:HGNC:24802]	protein	0.0122426	0.243787	1	0.208916	ENST00000413188	0.483661	0	ns	ns	ns	ns
ENST00000429217	TANK	TRAF family member associated NFKB activator [Source:HGNC Symbol;Acc:HGNC:11562]	protein	0.010601	-0.235702	2	-0.0630422	ENST00000403609	-0.188119	0.000522501	1.59	-0.374766	1.2253	ns		ENST00000503733	WDR19	WD repeat domain 19 [Source:HGNC Symbol;Acc:HGNC:18340]	protein	0.00609044	0.285616	1	0.123247	ENST00000512588	0.373554	4.75631e-05	ns	ns	ns	ns
ENST00000510409	PAIP2	poly(A) binding protein interacting protein 2 [Source:HGNC Symbol;Acc:HGNC:17970]	protein	0.00855967	-0.223308	2	-0.0669075	ENST00000507755	-0.234378	0.00523288	ns	ns	1.22852	ns		ENST00000473894	RAB4A	RAB4A, member RAS oncogene family [Source:HGNC Symbol;Acc:HGNC:9781]	protein	0.00394711	-0.279377	1	-0.104903	ENST00000366690	-0.371014	0.000180548	ns	ns	ns	ns
ENST00000225983	HDAC5	histone deacetylase 5 [Source:HGNC Symbol;Acc:HGNC:14068]	protein	0.0229513	0.240534	2	-0.0132572	ENST00000336057	0.271764	0.00382054	1.83	0.440178	1.30441	1.40046		ENST00000355311	EBF3	early B-cell factor 3 [Source:HGNC Symbol;Acc:HGNC:19087]	protein	0.00121048	-0.298139	1	-0.209218	ENST00000355311	-0.292655	3.0007e-05	ns	ns	ns	ns
ENST00000463372	C9orf3	chromosome 9 open reading frame 3 [Source:HGNC Symbol;Acc:HGNC:1361]	protein	0.022201	-0.237434	2	-0.0383861	ENST00000463372	-0.198545	0.00925497	-1.25	0.296792	1.306	ns		ENST00000334731	C9orf85	chromosome 9 open reading frame 85 [Source:HGNC Symbol;Acc:HGNC:28784]	protein	0.00417654	-0.259818	1	-0.129829	ENST00000334731	-0.300378	0.000358989	ns	ns	ns	ns
ENST00000614987	RPS6KA5	ribosomal protein S6 kinase A5 [Source:HGNC Symbol;Acc:HGNC:10434]	protein	0.00112105	0.335044	2	0.0800274	ENST00000614987	0.215581	9.08294e-05	ns	ns	1.49454	1.43303		ENST00000259457	PSMB7	proteasome subunit beta 7 [Source:HGNC Symbol;Acc:HGNC:9544]	protein	0.00361271	-0.288537	1	-0.0966392	ENST00000259457	-0.128431	0.00237717	ns	ns	ns	ns
ENST00000589240	UBALD2	UBA like domain containing 2 [Source:HGNC Symbol;Acc:HGNC:28438]	protein	0.0129377	-0.27005	2	-0.0659529	ENST00000589240	-0.117825	0.00237489	-	-	1.72309	1.52694		ENST00000491767	MLF1	myeloid leukemia factor 1 [Source:HGNC Symbol;Acc:HGNC:7125]	protein	0.00104606	-0.286176	1	-0.272884	ENST00000491767	-0.336088	4.28544e-05	ns	ns	ns	ns
ENST00000392905	IGF1	insulin like growth factor 1 [Source:HGNC Symbol;Acc:HGNC:5464]	protein	0.00080457	-0.351661	2	-0.00816169	ENST00000392905	-0.147287	0.000229149		ns	ns	1.29239		ENST00000355417	CCDC69	coiled-coil domain containing 69 [Source:HGNC Symbol;Acc:HGNC:24487]	protein	0.0259129	-0.216231	1	-0.162392	ENST00000355417	-0.172428	0.0179118	-	-	ns	ns
ENST00000507305	FAM200B	family with sequence similarity 200 member B [Source:HGNC Symbol;Acc:HGNC:27740]	protein	0.000984563	-0.33119	2	-0.000349839	ENST00000512855	-0.340759	1.81521e-05	ns	ns	ns	1.21756		ENST00000558249	TMEM266	transmembrane protein 266 [Source:HGNC Symbol;Acc:HGNC:26763]	protein	0.00237926	-0.287779	1	-0.314212	ENST00000484722	-0.13785	0.00251364	-	-	ns	ns
ENST00000355072	HTT	huntingtin [Source:HGNC Symbol;Acc:HGNC:4851]	protein	0.000367416	0.332534	2	0.00242886	ENST00000510626	0.199737	0.000688731	ns	ns	ns	-1.15582		ENST00000371383	ENPP5	ectonucleotide pyrophosphatase/phosphodiesterase 5 (putative) [Source:HGNC Symbol;Acc:HGNC:13717]	protein	0.0102137	-0.192286	1	-0.136148	ENST00000371383	-0.101894	0.00795293	-	-	ns	ns
ENST00000547945	C12orf73	chromosome 12 open reading frame 73 [Source:HGNC Symbol;Acc:HGNC:34450]	protein	0.00118655	-0.284741	2	-0.0753895	ENST00000378090	-0.182581	0.00484699	ns	ns	ns	1.16482		ENST00000440367	ZNF662	zinc finger protein 662 [Source:HGNC Symbol;Acc:HGNC:31930]	protein	0.0106046	0.244023	1	0.103878	ENST00000440367	0.109582	0.0221452	-	-	ns	ns
ENST00000614008	TSPAN6	tetraspanin 6 [Source:HGNC Symbol;Acc:HGNC:11858]	protein	0.0111706	-0.256866	2	0.00895119	ENST00000373020	-0.266973	0.00387259	-1.63	0.418691	ns	1.23608		ENST00000544123	EPB41L3	erythrocyte membrane protein band 4.1 like 3 [Source:HGNC Symbol;Acc:HGNC:3380]	protein	0.000565063	0.295473	1	0.0962426	ENST00000578618	0.413522	3.03294e-07	-	-	ns	ns
ENST00000379239	UBAP2	ubiquitin associated protein 2 [Source:HGNC Symbol;Acc:HGNC:14185]	protein	0.0138317	0.269677	2	-0.0337667	ENST00000379239	0.183149	0.00157768	ns	ns	ns	-1.14699		ENST00000376682	ADGRD1	adhesion G protein-coupled receptor D1 [Source:HGNC Symbol;Acc:HGNC:19893]	protein	0.0056659	0.249595	1	0.119897	ENST00000446583	0.156752	0.0432304	-	-	ns	ns
ENST00000547992	TSPAN31	tetraspanin 31 [Source:HGNC Symbol;Acc:HGNC:10539]	protein	0.00912502	-0.249324	2	0.0105134	ENST00000550791	-0.178784	0.0154476	ns	ns	ns	1.23591		ENST00000412350	DMRT2	doublesex and mab-3 related transcription factor 2 [Source:HGNC Symbol;Acc:HGNC:2935]	protein	4.28358e-05	-0.438812	1	-0.191047	ENST00000412350	-0.295086	0	-	-	ns	ns
ENST00000371341	TMEM59	transmembrane protein 59 [Source:HGNC Symbol;Acc:HGNC:1239]	protein	0.0145801	-0.249495	2	-0.0332922	ENST00000452421	-0.42768	4.72607e-05	ns	ns	ns	1.17164		ENST00000226004	DUSP3	dual specificity phosphatase 3 [Source:HGNC Symbol;Acc:HGNC:3069]	protein	0.00446399	-0.288567	1	-0.154989	ENST00000226004	-0.185386	0.00308907	-	-	ns	ns
ENST00000405123	ERLEC1	endoplasmic reticulum lectin 1 [Source:HGNC Symbol;Acc:HGNC:25222]	protein	0.0228465	-0.222257	2	-0.0898799	ENST00000405123	-0.114189	0.0176566	ns	ns	ns	1.23798		ENST00000343150	CTSL	cathepsin L [Source:HGNC Symbol;Acc:HGNC:2537]	protein	0.0134813	-0.278136	1	-0.171364	ENST00000343150	-0.128053	0.015408	-	-	ns	ns
ENST00000220763	CPQ	carboxypeptidase Q [Source:HGNC Symbol;Acc:HGNC:16910]	protein	0.0350021	-0.232615	2	-0.0459272	ENST00000220763	-0.149847	0.01763	-	-	ns	1.15326		ENST00000316981	PLAG1	PLAG1 zinc finger [Source:HGNC Symbol;Acc:HGNC:9045]	protein	2.21522e-07	0.414285	1	0.190353	ENST00000316981	0.30475	1.20889e-09	-	-	ns	ns
ENST00000560409	SEC11A	SEC11 homolog A, signal peptidase complex subunit [Source:HGNC Symbol;Acc:HGNC:17718]	protein	0.022055	-0.227235	2	-0.0100868	ENST00000560409	-0.349976	0.000442473	ns	ns	ns	1.10895
ENST00000533933	ST3GAL3	ST3 beta-galactoside alpha-2,3-sialyltransferase 3 [Source:HGNC Symbol;Acc:HGNC:10866]	protein	0.0249851	-0.207868	2	-0.059468	ENST00000372366	-0.242576	0.00124358	ns	ns	ns	1.2121
ENST00000550639	MYL6	myosin light chain 6 [Source:HGNC Symbol;Acc:HGNC:7587]	protein	0.0266867	-0.21437	2	-0.033886	ENST00000546845	-0.297243	0.0051868	-1.48	0.317268	ns	1.17001
ENST00000392456	CCDC50	coiled-coil domain containing 50 [Source:HGNC Symbol;Acc:HGNC:18111]	protein	0.00962378	-0.211683	2	0.0267189	ENST00000392456	-0.122879	0.0421679	ns	ns	ns	1.12823
ENST00000466421	TMEM14C	transmembrane protein 14C [Source:HGNC Symbol;Acc:HGNC:20952]	protein	0.0319607	-0.203631	2	-0.0109982	ENST00000466421	-0.125156	0.0710798	ns	ns	ns	1.13225
ENST00000370372	BLOC1S2	biogenesis of lysosomal organelles complex 1 subunit 2 [Source:HGNC Symbol;Acc:HGNC:20984]	protein	0.011763	-0.199456	2	-0.0753483	ENST00000370372	-0.279127	0.00159409	1.5	-0.299184	ns	1.10336
ENST00000456793	OST4	oligosaccharyltransferase complex subunit 4, non-catalytic [Source:HGNC Symbol;Acc:HGNC:32483]	protein	0.0251295	-0.1957	2	-0.0928512	ENST00000456793	-0.163766	0.0381257	1.4	-0.27398	ns	1.11211
ENST00000519776	TATDN1	TatD DNase domain containing 1 [Source:HGNC Symbol;Acc:HGNC:24220]	protein	0.00669611	-0.2039	2	-0.0582101	ENST00000519776	-0.142738	0.00698104	1.62	-0.330318	ns	-1.10988
ENST00000556683	TMX1	thioredoxin related transmembrane protein 1 [Source:HGNC Symbol;Acc:HGNC:15487]	protein	0.0187835	-0.18036	2	0.0320322	ENST00000556683	-0.225565	0.0148887	-1.61	0.29038	ns	-1.25744
ENST00000372596	SCMH1	sex comb on midleg homolog 1 (Drosophila) [Source:HGNC Symbol;Acc:HGNC:19003]	protein	0.017929	0.208958	2	-0.0948509	ENST00000372595	0.316653	0.00202145	ns	ns	ns	1.0878
ENST00000526993	PSMC3	proteasome 26S subunit, ATPase 3 [Source:HGNC Symbol;Acc:HGNC:9549]	protein	0.0233982	-0.213767	2	-0.0936136	ENST00000526993	-0.22961	0.00701153	ns	ns	ns	-1.17643
ENST00000270586	PSMB6	proteasome subunit beta 6 [Source:HGNC Symbol;Acc:HGNC:9543]	protein	0.0157513	-0.209733	2	-0.019097	ENST00000270586	-0.17277	0.0276564	-1.65	0.346059	ns	-1.20704
ENST00000550479	HSP90B1	heat shock protein 90 beta family member 1 [Source:HGNC Symbol;Acc:HGNC:12028]	protein	0.0217059	-0.220593	2	-0.00174667	ENST00000550479	-0.217253	0.0105621	ns	ns	ns	-1.17059
ENST00000485515	SDHB	succinate dehydrogenase complex iron sulfur subunit B [Source:HGNC Symbol;Acc:HGNC:10681]	protein	0.00591257	-0.245508	2	0.0078696	ENST00000375499	-0.277458	0.00158253	ns	ns	ns	-1.12228
ENST00000489867	ENO1	enolase 1 [Source:HGNC Symbol;Acc:HGNC:3350]	protein	0.0250045	-0.21457	2	-0.0719429	ENST00000489867	-0.272593	0.00297099	ns	ns	ns	-1.31872
ENST00000465931	PRRC2B	proline rich coiled-coil 2B [Source:HGNC Symbol;Acc:HGNC:28121]	protein	0.00856217	0.249344	2	0.0226068	ENST00000465931	0.265675	0.000768747	ns	ns	ns	1.19805
ENST00000571957	TXNDC17	thioredoxin domain containing 17 [Source:HGNC Symbol;Acc:HGNC:28218]	protein	0.0158021	-0.259731	2	0.131349	ENST00000574734	-0.189112	0.00797777	-1.65	0.428557	ns	-1.17852
ENST00000624931	PCF11	PCF11 cleavage and polyadenylation factor subunit [Source:HGNC Symbol;Acc:HGNC:30097]	protein	0.0134901	0.278895	2	-0.0860266	ENST00000624931	0.117845	0.00225456	1.38	0.384875	ns	1.11921
ENST00000378670	UQCRQ	ubiquinol-cytochrome c reductase complex III subunit VII [Source:HGNC Symbol;Acc:HGNC:29594]	protein	0.00284137	-0.285827	2	-0.0842197	ENST00000378670	-0.293803	9.99177e-05	-2.01	0.574513	ns	-1.10315
ENST00000317534	MRPS24	mitochondrial ribosomal protein S24 [Source:HGNC Symbol;Acc:HGNC:14510]	protein	0.00628194	-0.271883	2	-0.0263915	ENST00000418740	-0.142934	0.0195906	-1.52	0.413262	ns	-1.24119
ENST00000261660	CPPED1	calcineurin like phosphoesterase domain containing 1 [Source:HGNC Symbol;Acc:HGNC:25632]	protein	0.00509343	-0.301863	2	-0.0753834	ENST00000261660	-0.431451	3.5876e-07	-2.63	0.7939	ns	-1.14193
ENST00000327367	SMAD3	SMAD family member 3 [Source:HGNC Symbol;Acc:HGNC:6769]	protein	0.0011285	0.274401	2	0.061838	ENST00000558763	0.309282	0.00220358	1.43	0.392394	ns	1.31639
ENST00000537820	ADA	adenosine deaminase [Source:HGNC Symbol;Acc:HGNC:186]	protein	0.000250434	-0.326226	2	-0.0692759	ENST00000464097	-0.31228	1.42149e-06	-1.51	0.492602	ns	-1.16018
ENST00000406397	VSNL1	visinin like 1 [Source:HGNC Symbol;Acc:HGNC:12722]	protein	1.95146e-06	0.364549	2	-0.0515744	ENST00000295156	0.156457	0	-2.85	-1.03897	ns	ns
ENST00000587853	RNF165	ring finger protein 165 [Source:HGNC Symbol;Acc:HGNC:31696]	protein	0.00876319	0.259509	2	0.0287596	ENST00000587853	0.175132	0.00943894	-3.61	-0.936828	ns	ns
ENST00000487132	CREM	cAMP responsive element modulator [Source:HGNC Symbol;Acc:HGNC:2352]	protein	0.00346586	-0.260132	2	0.104856	ENST00000469517	-0.260122	0.000853619	3.26	-0.848029	ns	ns
ENST00000318083	MAMSTR	MEF2 activating motif and SAP domain containing transcriptional regulator [Source:HGNC Symbol;Acc:HGNC:26689]	protein	0.0283647	0.221279	2	0.041655	ENST00000318083	0.256243	0.00865664	-2.66	-0.588603	ns	ns
ENST00000524196	PSEN2	presenilin 2 [Source:HGNC Symbol;Acc:HGNC:9509]	protein	0.00161752	-0.302748	2	-0.0903725	ENST00000524196	-0.142078	7.64571e-05	1.88	-0.569167	ns	ns
ENST00000344201	CBFA2T2	CBFA2/RUNX1 translocation partner 2 [Source:HGNC Symbol;Acc:HGNC:1536]	protein	0.0216644	0.244942	2	-0.0329139	ENST00000344201	0.227176	0.00830595	-2.08	-0.50948	ns	ns
ENST00000539306	ATP1B4	ATPase Na+/K+ transporting family member beta 4 [Source:HGNC Symbol;Acc:HGNC:808]	protein	0.00584548	0.285619	2	0.0842724	ENST00000539306	0.120687	0.00771716	-1.51	-0.431285	ns	ns
ENST00000594724	USE1	unconventional SNARE in the ER 1 [Source:HGNC Symbol;Acc:HGNC:30882]	protein	0.00149972	-0.31154	2	-0.0201601	ENST00000594724	-0.226473	0.000562776	1.35	-0.420578	ns	ns
ENST00000448424	ATP7B	ATPase copper transporting beta [Source:HGNC Symbol;Acc:HGNC:870]	protein	0.0175501	0.226519	2	-0.0691362	ENST00000344297	0.622943	4.06342e-09	-1.84	-0.416794	ns	ns
ENST00000444347	PARP16	poly(ADP-ribose) polymerase family member 16 [Source:HGNC Symbol;Acc:HGNC:26040]	protein	0.0117301	0.248329	2	-0.0584632	ENST00000444347	0.238935	0.00510361	-1.67	-0.414709	ns	ns
ENST00000426907	HUWE1	HECT, UBA and WWE domain containing 1, E3 ubiquitin protein ligase [Source:HGNC Symbol;Acc:HGNC:30892]	protein	0.0221567	0.220423	2	0.021569	ENST00000426907	0.119529	0.0354807	-1.86	-0.409987	ns	ns
ENST00000545413	RASSF8	Ras association domain family member 8 [Source:HGNC Symbol;Acc:HGNC:13232]	protein	0.0179257	-0.226823	2	-0.0663572	ENST00000545413	-0.37524	0.000157041	1.74	-0.394671	ns	ns
ENST00000521437	CARD8	caspase recruitment domain family member 8 [Source:HGNC Symbol;Acc:HGNC:17057]	protein	0.0271128	-0.239557	2	-0.065811	ENST00000447740	-0.298469	0.00620634	1.56	-0.373708	ns	ns
ENST00000528942	CCDC18	coiled-coil domain containing 18 [Source:HGNC Symbol;Acc:HGNC:30370]	protein	0.0371739	-0.226436	2	0.0718813	ENST00000343253	-0.141922	0.0238748	1.44	-0.326069	ns	ns
ENST00000252100	TMCO6	transmembrane and coiled-coil domains 6 [Source:HGNC Symbol;Acc:HGNC:28814]	protein	0.00930505	0.23924	2	-0.119895	ENST00000510336	0.268082	2.11281e-06	-1.3	-0.311012	ns	ns
ENST00000498342	ZBTB48	zinc finger and BTB domain containing 48 [Source:HGNC Symbol;Acc:HGNC:4930]	protein	0.0152187	0.206594	2	-0.0204396	ENST00000498342	0.127047	0.034705	1.29	0.266507	ns	ns
ENST00000257515	FAM189A2	family with sequence similarity 189 member A2 [Source:HGNC Symbol;Acc:HGNC:24820]	protein	0.0375873	0.171233	2	-0.135638	ENST00000257515	0.148469	0.000395505	1.87	0.320206	ns	ns
ENST00000583848	ACADVL	acyl-CoA dehydrogenase, very long chain [Source:HGNC Symbol;Acc:HGNC:92]	protein	0.0103568	0.19051	2	0.014851	ENST00000578809	0.257488	0.000783404	1.69	0.321961	ns	ns
ENST00000538631	DAD1	defender against cell death 1 [Source:HGNC Symbol;Acc:HGNC:2664]	protein	0.0138445	-0.235282	2	0.0444358	ENST00000538631	-0.20982	0.0105417	-1.37	0.322336	ns	ns
ENST00000569236	NSMCE1	NSE1 homolog, SMC5-SMC6 complex component [Source:HGNC Symbol;Acc:HGNC:29897]	protein	0.0164302	-0.229497	2	-0.0353519	ENST00000569236	-0.122103	0.0655354	-1.43	0.328181	ns	ns
ENST00000520132	RBM22	RNA binding motif protein 22 [Source:HGNC Symbol;Acc:HGNC:25503]	protein	0.0127335	0.233753	2	-0.120508	ENST00000520132	0.225459	0.00955753	1.46	0.341279	ns	ns
ENST00000532297	NXF1	nuclear RNA export factor 1 [Source:HGNC Symbol;Acc:HGNC:8071]	protein	0.0228788	0.209769	2	-0.0039022	ENST00000533499	0.225878	0.0245976	1.68	0.352411	ns	ns
ENST00000570319	NDUFAB1	NADH:ubiquinone oxidoreductase subunit AB1 [Source:HGNC Symbol;Acc:HGNC:7694]	protein	0.0324607	-0.204934	2	0.0037532	ENST00000570319	-0.317696	0.00168152	-1.78	0.364783	ns	ns
ENST00000434584	ITM2A	integral membrane protein 2A [Source:HGNC Symbol;Acc:HGNC:6173]	protein	0.0228062	-0.231704	2	0.00805708	ENST00000373298	-0.31782	0.00146384	-1.59	0.36841	ns	ns
ENST00000335500	GPATCH8	G-patch domain containing 8 [Source:HGNC Symbol;Acc:HGNC:29066]	protein	0.00707161	0.290303	2	-0.00659705	ENST00000591680	0.436827	0	1.28	0.371588	ns	ns
ENST00000399577	MGRN1	mahogunin ring finger 1 [Source:HGNC Symbol;Acc:HGNC:20254]	protein	0.0132223	0.222877	2	-0.100294	ENST00000399577	0.160807	0.0479184	1.73	0.385577	ns	ns
ENST00000543164	MRPL51	mitochondrial ribosomal protein L51 [Source:HGNC Symbol;Acc:HGNC:14044]	protein	0.0111961	-0.240722	2	0.0258902	ENST00000543164	-0.24927	0.00359616	-1.63	0.392376	ns	ns
ENST00000511118	TMEM167A	transmembrane protein 167A [Source:HGNC Symbol;Acc:HGNC:28330]	protein	0.00442841	-0.25285	2	-0.0456034	ENST00000503892	-0.102804	0.0889324	-1.57	0.396975	ns	ns
ENST00000367089	DYNLT1	dynein light chain Tctex-type 1 [Source:HGNC Symbol;Acc:HGNC:11697]	protein	0.0244704	-0.244456	2	-0.0898097	ENST00000367089	-0.196366	0.0185078	-1.64	0.400909	ns	ns
ENST00000587834	SEC11C	SEC11 homolog C, signal peptidase complex subunit [Source:HGNC Symbol;Acc:HGNC:23400]	protein	0.00409853	-0.269473	2	0.0348035	ENST00000587834	-0.298483	0.000306605	-1.51	0.406905	ns	ns
ENST00000597776	LSM4	LSM4 homolog, U6 small nuclear RNA and mRNA degradation associated [Source:HGNC Symbol;Acc:HGNC:17259]	protein	0.0234043	-0.226878	2	0.0330351	ENST00000594828	-0.104931	0.0632594	-1.82	0.412919	ns	ns
ENST00000507606	STMP1	chromosome 7 open reading frame 73 [Source:HGNC Symbol;Acc:HGNC:41909]	protein	0.00822915	-0.233058	2	-0.0779551	ENST00000507606	-0.155419	0.0109305	-1.81	0.421836	ns	ns
ENST00000434415	ZNF783	zinc finger family member 783 [Source:HGNC Symbol;Acc:HGNC:27222]	protein	0.0354209	0.175902	2	-0.0268348	ENST00000434415	0.225355	0.00128172	2.45	0.43096	ns	ns
ENST00000537601	TMEM134	transmembrane protein 134 [Source:HGNC Symbol;Acc:HGNC:26142]	protein	0.0243199	-0.215677	2	-0.0691717	ENST00000537601	-0.205365	0.00949627	-2.06	0.444294	ns	ns
ENST00000287600	PDE6D	phosphodiesterase 6D [Source:HGNC Symbol;Acc:HGNC:8788]	protein	0.000431093	-0.320613	2	-0.0447581	ENST00000409772	-0.101236	0.0022506	-1.45	0.464889	ns	ns
ENST00000586295	TXNL4A	thioredoxin like 4A [Source:HGNC Symbol;Acc:HGNC:30551]	protein	0.0239946	-0.22595	2	-0.0253468	ENST00000586825	-0.395082	0.000171885	-2.1	0.474496	ns	ns
ENST00000469967	FAM162A	family with sequence similarity 162 member A [Source:HGNC Symbol;Acc:HGNC:17865]	protein	0.000759898	-0.35428	2	-0.0154189	ENST00000469967	-0.213453	4.00685e-05	-1.43	0.50662	ns	ns
ENST00000369153	BOLA1	bolA family member 1 [Source:HGNC Symbol;Acc:HGNC:24263]	protein	0.0176217	-0.235511	2	-0.0698311	ENST00000369150	-0.206659	0.0057604	-2.16	0.508703	ns	ns
ENST00000380672	BNC2	basonuclin 2 [Source:HGNC Symbol;Acc:HGNC:30988]	protein	0.00189264	0.293447	2	0.0484533	ENST00000380672	0.381314	3.27071e-06	1.76	0.516467	ns	ns
ENST00000512088	NDUFA2	NADH:ubiquinone oxidoreductase subunit A2 [Source:HGNC Symbol;Acc:HGNC:7685]	protein	0.00913851	-0.262397	2	-0.0319751	ENST00000512088	-0.113657	0.0171268	-2	0.524794	ns	ns
ENST00000353598	MRPS11	mitochondrial ribosomal protein S11 [Source:HGNC Symbol;Acc:HGNC:14050]	protein	0.00255289	-0.25981	2	-0.0338006	ENST00000325844	-0.255032	0.00140784	-2.02	0.524817	ns	ns
ENST00000581523	MSI2	musashi RNA binding protein 2 [Source:HGNC Symbol;Acc:HGNC:18585]	protein	0.0204747	-0.237175	2	0.0810669	ENST00000581523	-0.145016	0.00384142	-2.23	0.528901	ns	ns
ENST00000472571	FAM104B	family with sequence similarity 104 member B [Source:HGNC Symbol;Acc:HGNC:25085]	protein	0.0157226	-0.267295	2	0.0339532	ENST00000472571	-0.154135	0.0167295	-2	0.534591	ns	ns
ENST00000601028	RABAC1	Rab acceptor 1 [Source:HGNC Symbol;Acc:HGNC:9794]	protein	0.0134167	-0.252083	2	-0.0383373	ENST00000601028	-0.109507	0.00238159	-2.15	0.541978	ns	ns
ENST00000604268	FAM229B	family with sequence similarity 229 member B [Source:HGNC Symbol;Acc:HGNC:33858]	protein	0.010162	-0.254695	2	-0.0672784	ENST00000604268	-0.297756	0.000472964	-2.31	0.588344	ns	ns
ENST00000519789	RMDN1	regulator of microtubule dynamics 1 [Source:HGNC Symbol;Acc:HGNC:24285]	protein	0.00384893	-0.265736	2	-0.0393515	ENST00000523911	-0.227298	0.00135631	-2.34	0.621822	ns	ns
ENST00000308961	NDUFA11	NADH:ubiquinone oxidoreductase subunit A11 [Source:HGNC Symbol;Acc:HGNC:20371]	protein	0.0134468	-0.238402	2	-0.0351524	ENST00000308961	-0.269995	0.00147583	-2.62	0.624613	ns	ns
ENST00000339624	SERF2	small EDRK-rich factor 2 [Source:HGNC Symbol;Acc:HGNC:10757]	protein	0.000536025	-0.319704	2	-0.0910771	ENST00000409291	-0.360495	1.1376e-05	-2.1	0.671378	ns	ns
ENST00000593264	UQCR11	ubiquinol-cytochrome c reductase, complex III subunit XI [Source:HGNC Symbol;Acc:HGNC:30862]	protein	0.00746657	-0.254845	2	-0.0400435	ENST00000593264	-0.216471	0.00148753	-2.73	0.695728	ns	ns
ENST00000184266	NDUFB4	NADH:ubiquinone oxidoreductase subunit B4 [Source:HGNC Symbol;Acc:HGNC:7699]	protein	0.00227793	-0.297939	2	-0.063887	ENST00000491335	-0.166554	0.00537784	-2.4	0.715053	ns	ns
ENST00000575071	NAA38	N(alpha)-acetyltransferase 38, NatC auxiliary subunit [Source:HGNC Symbol;Acc:HGNC:28212]	protein	0.00681919	-0.2506	2	-0.0788831	ENST00000575208	-0.210123	0.00371572	-4.11	1.02997	ns	ns
ENST00000481297	COX7A1	cytochrome c oxidase subunit 7A1 [Source:HGNC Symbol;Acc:HGNC:2287]	protein	0.00236722	-0.318669	2	-0.0797218	ENST00000292907	-0.25253	0.00023203	-	-	ns	ns
ENST00000331837	NDN	necdin, MAGE family member [Source:HGNC Symbol;Acc:HGNC:7675]	protein	0.0104581	-0.286902	2	-0.0631776	ENST00000331837	-0.333913	9.96099e-05	-	-	ns	ns
ENST00000293805	BCL6B	B-cell CLL/lymphoma 6B [Source:HGNC Symbol;Acc:HGNC:1002]	protein	0.00519637	-0.274929	2	-0.0846456	ENST00000293805	-0.173093	0.00244357	-	-	ns	ns
ENST00000375001	COL15A1	collagen type XV alpha 1 chain [Source:HGNC Symbol;Acc:HGNC:2192]	protein	0.00629657	-0.271144	2	-0.0845554	ENST00000610452	-0.250854	0.000515461	-	-	ns	ns
ENST00000518192	LEPROTL1	leptin receptor overlapping transcript-like 1 [Source:HGNC Symbol;Acc:HGNC:6555]	protein	0.027125	-0.246151	2	-0.0163129	ENST00000518192	-0.166587	0.0228145	-	-	ns	ns
ENST00000301959	STEAP4	STEAP4 metalloreductase [Source:HGNC Symbol;Acc:HGNC:21923]	protein	0.00969289	-0.243816	2	-0.0806581	ENST00000301959	-0.232586	0.00278813	-	-	ns	ns
ENST00000397146	ITIH5	inter-alpha-trypsin inhibitor heavy chain family member 5 [Source:HGNC Symbol;Acc:HGNC:21449]	protein	0.0206062	-0.235058	2	-0.0683389	ENST00000397146	-0.370573	7.9783e-05	-	-	ns	ns
ENST00000409923	FAM126A	family with sequence similarity 126 member A [Source:HGNC Symbol;Acc:HGNC:24587]	protein	0.00339809	-0.23246	2	-0.0904431	ENST00000409923	-0.176503	0.00986275	-	-	ns	ns
ENST00000452374	COMMD9	COMM domain containing 9 [Source:HGNC Symbol;Acc:HGNC:25014]	protein	0.032585	-0.21101	2	-0.0695357	ENST00000452374	-0.351028	0.00102272	-	-	ns	ns
ENST00000328557	NRROS	negative regulator of reactive oxygen species [Source:HGNC Symbol;Acc:HGNC:24613]	protein	0.0206473	-0.196647	2	0.0781605	ENST00000328557	-0.257667	0.00698345	-	-	ns	ns
ENST00000493050	LGI4	leucine rich repeat LGI family member 4 [Source:HGNC Symbol;Acc:HGNC:18712]	protein	0.0252661	0.248897	2	0.0518461	ENST00000310123	0.217275	0.0139037	-	-	ns	ns
ENST00000343599	ZNF540	zinc finger protein 540 [Source:HGNC Symbol;Acc:HGNC:25331]	protein	0.0131254	0.249977	2	-0.00222112	ENST00000589117	0.512346	0.000245119	-	-	ns	ns
ENST00000612582	CECR2	CECR2, histone acetyl-lysine reader [Source:HGNC Symbol;Acc:HGNC:1840]	protein	0.0316637	0.254433	2	-0.060173	ENST00000612582	0.194021	0.0219902	-	-	ns	ns
ENST00000581692	TSPOAP1	TSPO associated protein 1 [Source:HGNC Symbol;Acc:HGNC:16831]	protein	0.00678941	0.259913	2	-0.0578736	ENST00000581692	0.28833	0.00067495	-	-	ns	ns
ENST00000336917	ZNF385B	zinc finger protein 385B [Source:HGNC Symbol;Acc:HGNC:26332]	protein	0.000930497	0.280315	2	0.0198649	ENST00000336917	0.384432	2.94004e-05	-	-	ns	ns
ENST00000430711	COL28A1	collagen type XXVIII alpha 1 chain [Source:HGNC Symbol;Acc:HGNC:22442]	protein	0.000198335	0.378296	2	-0.0669242	ENST00000430711	0.47757	6.01536e-12	-	-	ns	ns
ENST00000487010	COL3A1	collagen type III alpha 1 chain [Source:HGNC Symbol;Acc:HGNC:2201]	protein	0.000294751	-0.282545	2	-0.0221741	ENST00000487010	-0.150108	0.00217078	ns	ns	ns	ns
ENST00000622746	SOCS2	suppressor of cytokine signaling 2 [Source:HGNC Symbol;Acc:HGNC:19382]	protein	0.00301368	-0.321545	2	0.0445676	ENST00000548091	-0.320389	6.30946e-06	ns	ns	ns	ns
ENST00000393183	NME2	NME/NM23 nucleoside diphosphate kinase 2 [Source:HGNC Symbol;Acc:HGNC:7850]	protein	0.00691003	-0.279783	2	0.0321273	ENST00000514264	-0.239923	0.00134305	ns	ns	ns	ns
ENST00000538137	ZNF521	zinc finger protein 521 [Source:HGNC Symbol;Acc:HGNC:24605]	protein	2.21907e-05	-0.366885	2	-0.0243351	ENST00000538137	-0.139118	0.000183634	ns	ns	ns	ns
ENST00000368407	EFNA1	ephrin A1 [Source:HGNC Symbol;Acc:HGNC:3221]	protein	0.00354374	-0.29094	2	0.0620851	ENST00000368407	-0.17905	0.00298853	ns	ns	ns	ns
ENST00000580465	BPTF	bromodomain PHD finger transcription factor [Source:HGNC Symbol;Acc:HGNC:3581]	protein	0.00288465	0.300902	2	-0.0159446	ENST00000580465	0.315529	2.06746e-05	ns	ns	ns	ns
ENST00000398090	SLC7A2	solute carrier family 7 member 2 [Source:HGNC Symbol;Acc:HGNC:11060]	protein	0.0128487	0.259235	2	-0.0546763	ENST00000470360	0.2429	0.0010017	ns	ns	ns	ns
ENST00000299641	NDST2	N-deacetylase and N-sulfotransferase 2 [Source:HGNC Symbol;Acc:HGNC:7681]	protein	0.00438724	0.258002	2	0.0329043	ENST00000309979	0.230343	0.0151934	ns	ns	ns	ns
ENST00000580670	CDK5RAP3	CDK5 regulatory subunit associated protein 3 [Source:HGNC Symbol;Acc:HGNC:18673]	protein	0.00476005	0.264359	2	0.0259904	ENST00000584063	0.239683	4.28007e-05	ns	ns	ns	ns
ENST00000623189	ALG13	ALG13, UDP-N-acetylglucosaminyltransferase subunit [Source:HGNC Symbol;Acc:HGNC:30881]	protein	0.0104764	-0.257875	2	-0.00433647	ENST00000482742	-0.326138	0.000363916	ns	ns	ns	ns
ENST00000599808	HOMER3	homer scaffolding protein 3 [Source:HGNC Symbol;Acc:HGNC:17514]	protein	0.0354139	-0.204705	2	0.0220091	ENST00000599097	-0.315352	0.00210019	ns	ns	ns	ns
ENST00000475732	DMD	dystrophin [Source:HGNC Symbol;Acc:HGNC:2928]	protein	0.013646	0.256236	2	0.0477925	ENST00000475732	0.125431	0.0321198	ns	ns	ns	ns
ENST00000463923	ECHDC2	enoyl-CoA hydratase domain containing 2 [Source:HGNC Symbol;Acc:HGNC:23408]	protein	0.0247121	0.230199	2	0.00658158	ENST00000463923	0.545604	2.40979e-07	ns	ns	ns	ns
ENST00000438031	TMED2	transmembrane p24 trafficking protein 2 [Source:HGNC Symbol;Acc:HGNC:16996]	protein	0.00649526	-0.268651	2	-0.0221764	ENST00000438031	-0.233257	0.00105745	ns	ns	ns	ns
ENST00000628980	MAGI2	membrane associated guanylate kinase, WW and PDZ domain containing 2 [Source:HGNC Symbol;Acc:HGNC:18957]	protein	0.030445	0.236231	2	0.0704237	ENST00000354212	0.394676	0.000340269	ns	ns	ns	ns
ENST00000454909	SATB1	SATB homeobox 1 [Source:HGNC Symbol;Acc:HGNC:10541]	protein	0.0105503	0.25515	2	-0.0525067	ENST00000417717	0.202947	0.00370764	ns	ns	ns	ns
ENST00000568463	PRMT7	protein arginine methyltransferase 7 [Source:HGNC Symbol;Acc:HGNC:25557]	protein	0.00856974	0.217602	2	-0.0243796	ENST00000567542	0.268033	0.0032543	ns	ns	ns	ns
ENST00000371080	ROR1	receptor tyrosine kinase like orphan receptor 1 [Source:HGNC Symbol;Acc:HGNC:10256]	protein	0.00526062	0.260842	2	-0.00595677	ENST00000371080	0.160311	0.00112999	ns	ns	ns	ns
ENST00000551848	BICD1	BICD cargo adaptor 1 [Source:HGNC Symbol;Acc:HGNC:1049]	protein	0.00756505	0.259589	2	0.0162715	ENST00000551848	0.278719	0.000855907	ns	ns	ns	ns
ENST00000565182	MYLK3	myosin light chain kinase 3 [Source:HGNC Symbol;Acc:HGNC:29826]	protein	0.00575506	0.235396	2	0.0326022	ENST00000562104	0.316594	0.000346328	ns	ns	ns	ns
ENST00000263864	VAMP8	vesicle associated membrane protein 8 [Source:HGNC Symbol;Acc:HGNC:12647]	protein	0.0167755	-0.257394	2	0.11107	ENST00000263864	-0.186091	0.0127834	ns	ns	ns	ns
ENST00000432849	MRPL52	mitochondrial ribosomal protein L52 [Source:HGNC Symbol;Acc:HGNC:16655]	protein	0.0149715	-0.24351	2	0.1085	ENST00000556840	-0.112764	0.0339092	ns	ns	ns	ns
ENST00000502283	PLA2G12A	phospholipase A2 group XIIA [Source:HGNC Symbol;Acc:HGNC:18554]	protein	0.0170265	-0.185643	2	-0.0100149	ENST00000502283	-0.102209	0.0647263	ns	ns	ns	ns
ENST00000469057	IQUB	IQ motif and ubiquitin domain containing [Source:HGNC Symbol;Acc:HGNC:21995]	protein	0.0314646	0.168367	2	0.020854	ENST00000469057	0.132576	0.00221903	ns	ns	ns	ns
ENST00000471515	CHKB	choline kinase beta [Source:HGNC Symbol;Acc:HGNC:1938]	protein	0.0330557	0.211053	2	0.0888791	ENST00000406938	0.377001	0.00264065	ns	ns	ns	ns
ENST00000396049	MOB1A	MOB kinase activator 1A [Source:HGNC Symbol;Acc:HGNC:16015]	protein	0.0146835	-0.222084	2	-0.0641352	ENST00000396049	-0.108277	0.0445033	ns	ns	ns	ns
ENST00000526641	TATDN3	TatD DNase domain containing 3 [Source:HGNC Symbol;Acc:HGNC:27010]	protein	0.0089591	-0.237873	2	-0.023193	ENST00000526641	-0.19088	0.00654407	ns	ns	ns	ns
ENST00000545851	ZBTB16	zinc finger and BTB domain containing 16 [Source:HGNC Symbol;Acc:HGNC:12930]	protein	0.00641303	0.254865	2	-0.0812333	ENST00000535379	0.364024	9.39084e-05	ns	ns	ns	ns
ENST00000582037	NLK	nemo like kinase [Source:HGNC Symbol;Acc:HGNC:29858]	protein	0.00466827	0.234897	2	-0.0229672	ENST00000582037	0.307404	0.000243101	ns	ns	ns	ns
ENST00000483191	UFC1	ubiquitin-fold modifier conjugating enzyme 1 [Source:HGNC Symbol;Acc:HGNC:26941]	protein	0.0254219	-0.214069	2	-0.0745168	ENST00000483191	-0.246326	0.00726855	ns	ns	ns	ns
ENST00000340209	RBFOX1	RNA binding protein, fox-1 homolog 1 [Source:HGNC Symbol;Acc:HGNC:18222]	protein	0.0351262	0.219697	2	-0.0605466	ENST00000547338	0.520484	0.000302606	ns	ns	ns	ns
ENST00000558492	PPIB	peptidylprolyl isomerase B [Source:HGNC Symbol;Acc:HGNC:9255]	protein	0.0216607	-0.25814	2	0.0491964	ENST00000558492	-0.289614	0.0017083	ns	ns	ns	ns
ENST00000546604	SARNP	SAP domain containing ribonucleoprotein [Source:HGNC Symbol;Acc:HGNC:24432]	protein	0.0250821	0.215273	2	-0.0416466	ENST00000546604	0.348299	0.00039927	ns	ns	ns	ns
ENST00000376436	ZNF337	zinc finger protein 337 [Source:HGNC Symbol;Acc:HGNC:15809]	protein	0.022212	0.219003	2	-0.0539952	ENST00000376436	0.305233	0.00139863	ns	ns	ns	ns
ENST00000456023	RNF181	ring finger protein 181 [Source:HGNC Symbol;Acc:HGNC:28037]	protein	0.0125449	-0.24049	2	-0.029109	ENST00000443647	-0.253583	0.00402683	ns	ns	ns	ns
ENST00000522439	POLR2K	RNA polymerase II subunit K [Source:HGNC Symbol;Acc:HGNC:9198]	protein	0.0045459	-0.259715	2	-0.0577122	ENST00000353107	-0.162063	0.00996123	ns	ns	ns	ns
ENST00000298746	TRUB1	TruB pseudouridine synthase family member 1 [Source:HGNC Symbol;Acc:HGNC:16060]	protein	0.00341935	-0.280047	2	-0.0276553	ENST00000485065	-0.363061	5.45737e-06	ns	ns	ns	ns
ENST00000567045	MRPL21	mitochondrial ribosomal protein L21 [Source:HGNC Symbol;Acc:HGNC:14479]	protein	0.00655459	-0.261938	2	0.0149116	ENST00000567045	-0.144122	0.0135864	ns	ns	ns	ns
ENST00000409665	MORN2	MORN repeat containing 2 [Source:HGNC Symbol;Acc:HGNC:30166]	protein	0.00827248	-0.246421	2	-0.093714	ENST00000410014	-0.238848	0.00405912	ns	ns	ns	ns
ENST00000498813	DEGS1	delta 4-desaturase, sphingolipid 1 [Source:HGNC Symbol;Acc:HGNC:13709]	protein	0.0208779	-0.247076	2	-0.0887147	ENST00000498813	-0.212902	0.0028017	ns	ns	ns	ns
ENST00000494557	RAF1	Raf-1 proto-oncogene, serine/threonine kinase [Source:HGNC Symbol;Acc:HGNC:9829]	protein	0.00587876	0.274813	2	-0.0482123	ENST00000494557	0.153731	0.000769155	ns	ns	ns	ns
ENST00000494943	PHC3	polyhomeotic homolog 3 [Source:HGNC Symbol;Acc:HGNC:15682]	protein	0.00885436	0.258425	2	-0.00133897	ENST00000474275	0.127704	0.077313	ns	ns	ns	ns
ENST00000285082	DPH3	diphthamide biosynthesis 3 [Source:HGNC Symbol;Acc:HGNC:27717]	protein	0.00161115	-0.280422	2	0.00844476	ENST00000462982	-0.184428	0.00850551	ns	ns	ns	ns
ENST00000254722	SERPINF1	serpin family F member 1 [Source:HGNC Symbol;Acc:HGNC:8824]	protein	0.0036099	-0.27636	2	-0.0488617	ENST00000572517	-0.302234	0.000202568	ns	ns	ns	ns
ENST00000538432	ATP5H	ATP synthase, H+ transporting, mitochondrial Fo complex subunit D [Source:HGNC Symbol;Acc:HGNC:845]	protein	0.0168591	-0.236663	2	0.0571089	ENST00000344546	-0.243275	0.00627237	ns	ns	ns	ns
ENST00000376112	ID1	inhibitor of DNA binding 1, HLH protein [Source:HGNC Symbol;Acc:HGNC:5360]	protein	0.0278859	-0.218472	2	-0.0502637	ENST00000376112	-0.111834	0.0804452	ns	ns	ns	ns
ENST00000342683	C15orf61	chromosome 15 open reading frame 61 [Source:HGNC Symbol;Acc:HGNC:34453]	protein	0.00213524	-0.313762	2	-0.0944283	ENST00000560041	-0.12607	0.000938124	ns	ns	ns	ns
ENST00000320857	SSR4	signal sequence receptor subunit 4 [Source:HGNC Symbol;Acc:HGNC:11326]	protein	0.0133722	-0.252355	2	-0.0499814	ENST00000486204	-0.337093	0.000788766	ns	ns	ns	ns
ENST00000256644	LAMTOR5	late endosomal/lysosomal adaptor, MAPK and MTOR activator 5 [Source:HGNC Symbol;Acc:HGNC:17955]	protein	0.00201078	-0.275487	2	-0.0527602	ENST00000602318	-0.204462	0.00535605	ns	ns	ns	ns
ENST00000489056	UQCRH	ubiquinol-cytochrome c reductase hinge protein [Source:HGNC Symbol;Acc:HGNC:12590]	protein	0.00362592	-0.275179	2	-0.0618054	ENST00000496387	-0.304264	0.000267206	ns	ns	ns	ns
ENST00000469258	CYP2E1	cytochrome P450 family 2 subfamily E member 1 [Source:HGNC Symbol;Acc:HGNC:2631]	protein	0.00341762	0.305034	2	0.0378292	ENST00000463117	0.243236	0.00135079	ns	ns	ns	ns
ENST00000440446	GRAMD1C	GRAM domain containing 1C [Source:HGNC Symbol;Acc:HGNC:25252]	protein	0.00889809	0.287928	2	-0.0155658	ENST00000466898	0.352932	2.30753e-05	ns	ns	ns	ns
ENST00000356297	PXDNL	peroxidasin like [Source:HGNC Symbol;Acc:HGNC:26359]	protein	0.000124498	0.38423	2	0.0858959	ENST00000522933	0.108843	3.99942e-05	ns	ns	ns	ns
ENST00000303230	HCN1	hyperpolarization activated cyclic nucleotide gated potassium channel 1 [Source:HGNC Symbol;Acc:HGNC:4845]	protein	2.70962e-06	0.425238	2	-0.0870052	ENST00000303230	0.13788	0	ns	ns	ns	ns
ENST00000510558	SNF8	SNF8, ESCRT-II complex subunit [Source:HGNC Symbol;Acc:HGNC:17028]	protein	0.00146026	-0.339795	2	-0.0411667	ENST00000510558	-0.613363	0	ns	ns	ns	ns
ENST00000467797	PTRHD1	peptidyl-tRNA hydrolase domain containing 1 [Source:HGNC Symbol;Acc:HGNC:33782]	protein	2.55929e-05	-0.390981	2	-0.0854222	ENST00000467797	-0.21125	1.66425e-05	ns	ns	ns	ns
ENST00000489698	COPS9	COP9 signalosome subunit 9 [Source:HGNC Symbol;Acc:HGNC:21314]	protein	0.00124309	-0.282964	2	-0.0326823	ENST00000491765	-0.177657	0.00245184	ns	ns	ns	ns

## Sheet: Data 4
GRP 1 20-90 Muscle linear age genes - OLD brain also linear							GRP 2 20-90y muscle age 'switch' genes - OLD brain demonstrating switch off/reversal
GRP1 Muscle - Brain Consistent (52/145 expressed)	FINAL ID (Feb 18)	Muscle 4grp Average R value (20-55y, n=330)	Muscle 4grp Average R value (50-89y, n=247)	Hardy 49yr+ FDR (n=183, Average FDR=1.4%)	Hardy 49yr+ R		GRP2 Muscle - Brain Consistent (298/449 expressed)	FINAL ID (Feb 18)	Muscle 4grp Average R value (20-55)	Muscle 4grp Average R value (50-89)	Hardy 49yr+ FDR (n=183, Average FDR=1.4%)	Hardy 49yr+ R
ENST00000221138	PPP2CB	-0.248764	-0.197615	1.24837e-06	-0.399729		ENST00000345721	PAM	0.289409	0.0157769	ns	ns
ENST00000256545	EMC7	-0.223484	-0.217286	4.28639e-09	-0.468733		ENST00000396890	IL32	-0.263902	0.00867125	ns	ns
ENST00000264426	GRIA2	0.286637	0.103531	1.15986e-05	0.09804		ENST00000339624	SERF2	-0.319704	-0.0910771	ns	ns
ENST00000285419	PIP4P2	-0.209337	-0.152193	1.9606e-11	-0.506758		ENST00000430911	IFT22	-0.224423	-0.0549418	ns	ns
ENST00000291386	SSU72	-0.240391	-0.138895	4.60159e-07	-0.409841		ENST00000484464	ACP1	-0.225448	-0.00128784	ns	ns
ENST00000339859	USP54	0.367403	0.208302	0.00365094	0.278769		ENST00000446026	SMIM12	-0.243851	-0.071808	ns	ns
ENST00000361384	DCLRE1A	0.281414	0.110729	0.000935375	0.189538		ENST00000550479	HSP90B1	-0.220593	-0.00174667	ns	ns
ENST00000366612	COA6	-0.219967	-0.152257	0.0942488	-0.169323		ENST00000532559	RHOD	-0.250664	-0.0124257	ns	ns
ENST00000367526	UTRN	-0.237556	-0.140298	1.75498e-05	-0.222005		ENST00000526641	TATDN3	-0.237873	-0.023193	ns	ns
ENST00000368703	S100A16	-0.308967	-0.136103	0.0048568	-0.143365		ENST00000560213	LRRC28	-0.284484	-0.065555	ns	ns
ENST00000370921	ARHGAP36	0.295151	0.135233	0.0125674	0.162993		ENST00000458301	AFG3L1P	0.221358	0.0370258	ns	ns
ENST00000371419	PFDN4	-0.24026	-0.1022	1.942e-09	-0.477626		ENST00000534029	NDUFC2	-0.268451	-0.0513867	ns	ns
ENST00000372700	DUSP13	-0.232363	-0.231144	0.000108071	-0.340284		ENST00000454909	SATB1	0.25515	-0.0525067	ns	ns
ENST00000378116	FAM171A1	-0.336605	-0.200436	1.27243e-06	-0.403591		ENST00000470043	C10orf76	-0.188491	-0.0475355	ns	ns
ENST00000395797	ZNF32	-0.310269	-0.232566	0.00890933	-0.262834		ENST00000452825	KDM5C	0.20106	-0.0884533	ns	ns
ENST00000402924	BLVRA	-0.227996	-0.0953818	0.00130592	-0.29794		ENST00000344795	C20orf24	-0.283615	-0.0530616	ns	ns
ENST00000404739	NT5C2	0.296381	0.166767	3.39957e-11	0.51026		ENST00000342669	SNRPD2	-0.25839	-0.0288043	ns	ns
ENST00000405074	MAPRE3	-0.269448	-0.1694	4.92429e-05	-0.350936		ENST00000557714	PPP2R5C	-0.204208	0.0336941	ns	ns
ENST00000406533	KCNMA1	0.291101	0.122125	0.00449418	0.265989		ENST00000280096	HNMT	-0.212598	0.0857678	ns	ns
ENST00000409535	RAD54L2	0.281158	0.116887	0.087394	0.200769		ENST00000482289	SFXN5	-0.267863	0.0665143	ns	ns
ENST00000413188	MROH7	0.243787	0.208916	0.00799959	0.262539		ENST00000532962	ALKBH3	-0.233397	-0.015421	ns	ns
ENST00000421922	CCDC28B	-0.27298	-0.12815	0.00679642	-0.264788		ENST00000261733	ALDH2	0.210777	-0.0175601	ns	ns
ENST00000448416	SYNPO2	0.278662	0.172699	0.00478028	0.269094		ENST00000396987	GPAT4	0.275878	0.0162792	ns	ns
ENST00000458198	CDKN2AIPNL	-0.28446	-0.120471	0.0378964	-0.22043		ENST00000271332	CELSR2	0.252521	-0.0430671	ns	ns
ENST00000471813	BUD31	-0.231632	-0.134171	0.0213574	-0.256298		ENST00000555061	TIMM9	-0.205652	-0.09411	ns	ns
ENST00000472197	GLRX2	-0.245605	-0.142101	0.00921243	-0.262795		ENST00000538432	ATP5H	-0.236663	0.0571089	ns	ns
ENST00000473781	BAG1	-0.258335	-0.108295	8.55185e-06	-0.376123		ENST00000545127	COA4	-0.344555	-0.0364586	ns	ns
ENST00000473894	RAB4A	-0.279377	-0.104903	6.86011e-05	-0.34751		ENST00000379666	MRPL33	-0.214997	-0.0665088	ns	ns
ENST00000476463	SEM1	-0.212459	-0.145303	0.0229059	-0.163084		ENST00000393183	NME2	-0.279783	0.0321273	ns	ns
ENST00000477129	KBTBD2	-0.227937	-0.123982	8.62804e-08	-0.433104		ENST00000568463	PRMT7	0.217602	-0.0243796	ns	ns
ENST00000485738	NDUFAF5	-0.271738	-0.112695	0.000243878	-0.327343		ENST00000302432	TRIAP1	-0.181735	-0.00564472	ns	ns
ENST00000486763	SZRD1	-0.232922	-0.0983731	0.000234462	-0.328108		ENST00000612340	INTS7	0.23092	0.0123034	ns	ns
ENST00000491291	PGK1	-0.358763	-0.166094	3.52889e-07	-0.416775		ENST00000507349	MRPS18C	-0.232535	-0.0865717	ns	ns
ENST00000492667	SEC31B	0.292221	0.107439	0.000464926	0.320623		ENST00000476323	APOPT1	-0.234868	-0.0231039	ns	ns
ENST00000495205	TMEM9	-0.331748	-0.159731	0.000336534	-0.207082		ENST00000515764	SMIM20	-0.252901	-0.0670585	ns	ns
ENST00000498165	PPM1L	-0.22928	-0.194534	0.000367067	-0.317402		ENST00000431753	CFAP61	0.453115	0.0755789	ns	ns
ENST00000503733	WDR19	0.285616	0.123247	2.28976e-07	0.424936		ENST00000476967	CNOT10	0.266772	0.026291	ns	ns
ENST00000506453	GRSF1	-0.337868	-0.258313	0	-0.609671		ENST00000537820	ADA	-0.326226	-0.0692759	ns	ns
ENST00000509359	TIMM8B	-0.261593	-0.177899	5.28422e-05	-0.356655		ENST00000594724	USE1	-0.31154	-0.0201601	ns	ns
ENST00000510168	ATP2C1	-0.197645	-0.128743	0.0102057	-0.164845		ENST00000560807	WDR61	-0.246035	0.0129083	ns	ns
ENST00000511854	SMUG1	-0.279357	-0.114371	0.110367	-0.188496		ENST00000481810	POLR3K	-0.261135	0.0185934	ns	ns
ENST00000517392	CEP57L1	-0.228731	-0.101505	0.000109496	-0.338055		ENST00000510698	UIMC1	0.279036	-0.0594454	ns	ns
ENST00000518657	NDUFB9	-0.327678	-0.133232	2.72928e-06	-0.390411		ENST00000410054	R3HDM1	0.295915	-0.0913413	ns	ns
ENST00000519584	ENO3	-0.296631	-0.191655	0.0764712	-0.208024		ENST00000378576	MEST	-0.282218	-0.0606574	ns	ns
ENST00000520274	TTC1	-0.213571	-0.116953	0.0300032	-0.238357		ENST00000622746	SOCS2	-0.321545	0.0445676	ns	ns
ENST00000541189	MSRB3	-0.255755	-0.173411	0.00298762	-0.277289		ENST00000479522	FAS	-0.249367	0.0806279	ns	ns
ENST00000542498	HPGD	0.227797	0.11392	0.106354	0.189613		ENST00000471762	LEPR	0.262422	0.0167857	ns	ns
ENST00000583043	RTTN	0.319068	0.0979188	0.0412417	0.218914		ENST00000369128	VPS45	0.206533	0.050625	ns	ns
ENST00000593892	SELENOW	-0.251887	-0.134646	0	-0.610012		ENST00000465582	SSBP1	-0.267072	-0.0774301	ns	ns
ENST00000602845	NCBP2-AS2	-0.25051	-0.171294	1.12243e-08	-0.454145		ENST00000395003	JADE2	0.197169	0.0297422	ns	ns
ENST00000614884	DDB2	0.237228	0.186511	5.96282e-09	0.460412		ENST00000300289	PDIA3	0.20284	0.0274362	ns	ns
ENST00000618778	GTDC1	-0.267716	-0.197666	0.0010928	-0.304602		ENST00000529958	MRPL17	-0.250525	-0.000621811	ns	ns
							ENST00000580465	BPTF	0.300902	-0.0159446	ns	ns
							ENST00000449707	ZNF142	0.297536	-0.0800225	ns	ns
							ENST00000280362	PTS	-0.229025	-0.0442066	ns	ns
							ENST00000373236	SAR1A	-0.246348	-0.061365	ns	ns
							ENST00000528942	CCDC18	-0.226436	0.0718813	ns	ns
							ENST00000573016	STX8	-0.235135	-0.0286996	ns	ns
							ENST00000490395	ZSWIM7	-0.248035	0.0695087	ns	ns
							ENST00000614987	RPS6KA5	0.335044	0.0800274	ns	ns
							ENST00000512088	NDUFA2	-0.262397	-0.0319751	ns	ns
							ENST00000358117	MPPED2	0.315545	0.0199406	ns	ns
							ENST00000467140	ZNF385D	-0.313633	-0.00782381	ns	ns
							ENST00000464874	ATXN7L1	-0.200386	0.0675813	ns	ns
							ENST00000367569	SF3B5	-0.262071	-0.061693	ns	ns
							ENST00000489867	ENO1	-0.21457	-0.0719429	ns	ns
							ENST00000368114	FCER1A	-0.264427	-0.0163262	ns	ns
							ENST00000344271	STX2	-0.203422	-0.0381501	ns	ns
							ENST00000589113	RNFT1	-0.230036	-0.0492363	ns	ns
							ENST00000270586	PSMB6	-0.209733	-0.019097	ns	ns
							ENST00000539306	ATP1B4	0.285619	0.0842724	ns	ns
							ENST00000477893	ERCC8	-0.265368	-0.02464	ns	ns
							ENST00000261660	CPPED1	-0.301863	-0.0753834	ns	ns
							ENST00000307428	PARM1	0.294214	0.0078738	ns	ns
							ENST00000477853	EMC1	0.285688	0.0493869	ns	ns
							ENST00000524782	ARFGAP2	0.27369	0.0102369	ns	ns
							ENST00000547157	NDUFA12	-0.237876	-0.0477083	ns	ns
							ENST00000353598	MRPS11	-0.25981	-0.0338006	ns	ns
							ENST00000340209	RBFOX1	0.219697	-0.0605466	ns	ns
							ENST00000573392	ARL16	-0.24133	0.0405728	ns	ns
							ENST00000496410	RBM48	-0.238456	0.0115423	ns	ns
							ENST00000269576	KRT10	-0.281636	-0.0242813	ns	ns
							ENST00000490870	PSMA5	-0.267602	-0.0634695	ns	ns
							ENST00000380672	BNC2	0.293447	0.0484533	ns	ns
							ENST00000449378	RBKS	-0.223341	-0.0367058	ns	ns
							ENST00000526993	PSMC3	-0.213767	-0.0936136	ns	ns
							ENST00000299641	NDST2	0.258002	0.0329043	ns	ns
							ENST00000325455	PGR	0.291635	-0.0673216	ns	ns
							ENST00000392456	CCDC50	-0.211683	0.0267189	ns	ns
							ENST00000456793	OST4	-0.1957	-0.0928512	ns	ns
							ENST00000562411	SNAPC5	-0.266282	0.0516985	ns	ns
							ENST00000494557	RAF1	0.274813	-0.0482123	ns	ns
							ENST00000469258	CYP2E1	0.305034	0.0378292	ns	ns
							ENST00000455371	PITRM1	0.1896	-0.0397684	ns	ns
							ENST00000502283	PLA2G12A	-0.185643	-0.0100149	ns	ns
							ENST00000519606	RPS20	-0.180412	-0.0446984	ns	ns
							ENST00000419333	PCYT1A	-0.240109	-0.042941	ns	ns
							ENST00000369153	BOLA1	-0.235511	-0.0698311	ns	ns
							ENST00000510556	OSTC	-0.214387	-0.050352	ns	ns
							ENST00000314032	UCP3	-0.2608	-0.0821367	ns	ns
							ENST00000415827	EZH1	0.238964	-0.0331383	ns	ns
							ENST00000229769	FANCE	0.27248	0.0126492	ns	ns
							ENST00000356297	PXDNL	0.38423	0.0858959	ns	ns
							ENST00000504154	SLIT2	0.354474	0.00271681	ns	ns
							ENST00000481564	MALSU1	-0.267989	-0.0541125	ns	ns
							ENST00000507606	STMP1	-0.233058	-0.0779551	ns	ns
							ENST00000594999	MRPL34	-0.271156	-0.0742144	ns	ns
							ENST00000519776	TATDN1	-0.2039	-0.0582101	ns	ns
							ENST00000488487	BPHL	-0.279945	-0.0770401	ns	ns
							ENST00000515000	AFAP1L1	-0.194379	0.0280837	ns	ns
							ENST00000303407	BRD3	0.229348	0.0434366	ns	ns
							ENST00000346618	E2F3	-0.176041	-0.0186885	ns	ns
							ENST00000565182	MYLK3	0.235396	0.0326022	ns	ns
							ENST00000306984	MPLKIP	-0.242981	-0.0195829	ns	ns
							ENST00000487010	COL3A1	-0.282545	-0.0221741	ns	ns
							ENST00000545413	RASSF8	-0.226823	-0.0663572	ns	ns
							ENST00000398090	SLC7A2	0.259235	-0.0546763	ns	ns
							ENST00000448424	ATP7B	0.226519	-0.0691362	ns	ns
							ENST00000587853	RNF165	0.259509	0.0287596	ns	ns
							ENST00000375722	MAGED1	0.22205	-0.0700574	ns	ns
							ENST00000225296	DHX33	0.225944	0.0323947	ns	ns
							ENST00000456575	ARPC2	-0.235297	0.0318755	ns	ns
							ENST00000434584	ITM2A	-0.231704	0.00805708	ns	ns
							ENST00000469964	IL20RB	0.276776	0.0614067	ns	ns
							ENST00000367089	DYNLT1	-0.244456	-0.0898097	ns	ns
							ENST00000464138	SSR3	-0.271404	-0.0409436	ns	ns
							ENST00000489414	EXOSC3	-0.227221	-0.0594824	ns	ns
							ENST00000601028	RABAC1	-0.252083	-0.0383373	ns	ns
							ENST00000419065	PSMG4	-0.212765	-0.0316342	ns	ns
							ENST00000496393	NVL	0.263301	0.0334004	ns	ns
							ENST00000559475	SRP14	-0.209057	-0.0516067	ns	ns
							ENST00000394752	SFMBT1	0.249571	-0.0722582	ns	ns
							ENST00000510558	SNF8	-0.339795	-0.0411667	ns	ns
							ENST00000585785	FAM210A	-0.194384	-0.0707659	ns	ns
							ENST00000601365	ZNF682	-0.298691	-0.0195721	ns	ns
							ENST00000318083	MAMSTR	0.221279	0.041655	ns	ns
							ENST00000452374	COMMD9	-0.21101	-0.0695357	ns	ns
							ENST00000486227	HDAC6	0.174644	0.0504674	ns	ns
							ENST00000402722	MPV17	0.19633	0.0651718	1.49832e-06	-0.00889673
							ENST00000327367	SMAD3	0.274401	0.061838	0.0133194	0.0444853
							ENST00000394636	IRX5	0.204928	0.0600133	0.00117187	0.0136464
							ENST00000596924	A1BG	-0.316233	0.0446126	0.000198691	-0.0765833
							ENST00000528092	C11orf74	-0.222964	0.0417011	0.0110764	-0.0378729
							ENST00000359003	NCOA6	0.23875	0.0416339	9.56173e-06	0.0112088
							ENST00000618975	DCAF13	-0.202866	0.0401188	0.000205049	-0.0224742
							ENST00000482587	TOR1AIP2	0.24807	0.038247	0.032455	-0.00188664
							ENST00000472571	FAM104B	-0.267295	0.0339532	0.00237394	-0.0732597
							ENST00000377865	PCDH9	0.298899	0.0336512	3.31257e-05	0.0141871
							ENST00000546719	DIP2B	0.303978	0.0332928	0.00469002	0.00347895
							ENST00000005340	DVL2	0.25304	0.0289729	0.0487569	0.0149547
							ENST00000580670	CDK5RAP3	0.264359	0.0259904	0.0220526	0.021267
							ENST00000543164	MRPL51	-0.240722	0.0258902	0.0221023	0.00985111
							ENST00000409633	UBE2F	-0.298959	0.0160815	0.0222038	-0.024277
							ENST00000417602	KCTD1	0.2664	0.0108686	0.0389331	0.0134515
							ENST00000524896	EIF3M	-0.20329	0.0101775	0.000979632	-0.00512742
							ENST00000597081	HNRNPM	0.228191	0.00882469	0.0352228	0.0748846
							ENST00000463923	ECHDC2	0.230199	0.00658158	0.00198456	-0.0296568
							ENST00000527186	ATP5L	-0.199831	0.00343331	0.0504213	0.0109865
							ENST00000477685	BOLA3	-0.27201	0.00165033	3.58707e-06	-0.0633268
							ENST00000321871	TMEM108	0.299001	-0.00172008	2.34366e-05	0.0143202
							ENST00000596005	GOLGA7B	0.201395	-0.00271821	0.00523986	-0.0582524
							ENST00000371080	ROR1	0.260842	-0.00595677	0.035904	-0.0874846
							ENST00000415798	COA1	-0.242355	-0.0106788	0.053752	0.0887528
							ENST00000472142	ID2	-0.274604	-0.0148268	0.088552	0.0511398
							ENST00000469967	FAM162A	-0.35428	-0.0154189	0.0436647	0.0505068
							ENST00000581166	SUPT4H1	-0.186234	-0.0179359	0.0163153	-0.0771049
							ENST00000498342	ZBTB48	0.206594	-0.0204396	0.103734	0.00646239
							ENST00000409180	MRPL35	-0.18544	-0.0225462	0.00259987	0.0654558
							ENST00000498039	RNF6	-0.217096	-0.0260965	0.0135776	-0.00962919
							ENST00000569054	FBXO22	-0.28529	-0.0268331	0.01602	-0.0334982
							ENST00000434415	ZNF783	0.175902	-0.0268348	0.0158497	0.00354561
							ENST00000379239	UBAP2	0.269677	-0.0337667	1.27403e-06	-0.0595146
							ENST00000495673	YPEL5	-0.203726	-0.0339171	0.00261907	0.0696745
							ENST00000268261	PMM2	-0.254016	-0.0352935	0.00277528	-0.0332135
							ENST00000228741	ELK3	-0.226913	-0.0454067	0.00132352	0.0626849
							ENST00000504821	NOP16	-0.234685	-0.0463295	0.000354299	0.0491558
							ENST00000256644	LAMTOR5	-0.275487	-0.0527602	0.0552957	-0.0202189
							ENST00000376436	ZNF337	0.219003	-0.0539952	0.0154814	0.0117355
							ENST00000577222	RPL36	-0.202079	-0.0567747	0.080367	-0.0835518
							ENST00000546457	CD63	-0.268745	-0.0599417	0.00100953	-0.0611751
							ENST00000524657	KDM2A	0.179174	-0.0599917	0.103236	-0.0495954
							ENST00000510409	PAIP2	-0.223308	-0.0669075	0.0218095	-0.0345223
							ENST00000381323	FAM49A	-0.310052	-0.0684405	0.0158985	0.0108368
							ENST00000367830	TIPRL	-0.267599	-0.0850815	0.0963352	-0.0885303
							ENST00000409665	MORN2	-0.246421	-0.093714	0.00199196	-0.0842064
							ENST00000372596	SCMH1	0.208958	-0.0948509	0.0103195	0.0675315
							ENST00000305510	CNNM3	0.236933	-0.104936	0.00253576	0.0764278
							ENST00000520132	RBM22	0.233753	-0.120508	0.00773702	0.0585634
							ENST00000578975	AKT2	0.228593	-0.134019	2.27508e-05	-0.0152138
							ENST00000257515	FAM189A2	0.171233	-0.135638	0.10105	0.0360628
							ENST00000317534	MRPS24	-0.271883	-0.0263915	0.000227658	0.095322
							ENST00000438031	TMED2	-0.268651	-0.0221764	0.0387445	0.0969068
							ENST00000512788	UCHL1	-0.209671	0.0988555	0.00156835	-0.00313208
							ENST00000233468	SF3B6	-0.217407	0.109555	1.72957e-07	0.101117
							ENST00000487132	CREM	-0.260132	0.104856	0.00877494	0.107472
							ENST00000426851	ZNF398	0.283312	-0.0161967	0.0024631	-0.107753
							ENST00000485515	SDHB	-0.245508	0.0078696	1.72957e-07	0.11406
							ENST00000587834	SEC11C	-0.269473	0.0348035	0.00256409	0.119797
							ENST00000560409	SEC11A	-0.227235	-0.0100868	0.0127721	0.125233
							ENST00000409025	USP39	-0.195812	-0.0406495	1.08254e-06	0.129841
							ENST00000485646	SAP18	-0.172341	-0.00956409	0.00158877	0.13204
							ENST00000551848	BICD1	0.259589	0.0162715	3.00376e-05	-0.1352
							ENST00000477692	EXOSC1	-0.201764	0.0489875	0.0445905	0.144452
							ENST00000513401	FRYL	-0.238839	-0.0725576	0.00514406	0.14666
							ENST00000337339	MSL3	-0.223038	-0.0410883	2.75417e-08	0.153266
							ENST00000477985	BOD1	-0.189422	-0.0452873	0.0161986	0.154295
							ENST00000426907	HUWE1	0.220423	0.021569	0.0221299	-0.156729
							ENST00000478272	TMTC4	-0.226534	-0.0277489	0.00602911	0.158425
							ENST00000520771	MTSS1	0.266928	0.068203	0.000919432	-0.162312
							ENST00000377075	CNNM4	0.243676	0.00680569	0.00357539	-0.169445
							ENST00000520286	LSM1	-0.258254	-0.043303	0.000122769	0.172495
							ENST00000378670	UQCRQ	-0.285827	-0.0842197	2.66637e-05	0.173652
							ENST00000564155	AP1G1	0.271865	-0.122783	0.0377707	-0.181782
							ENST00000592831	ATP6V0A1	0.198212	-0.128808	2.61945e-07	-0.184167
							ENST00000371341	TMEM59	-0.249495	-0.0332922	0.110879	0.192939
							ENST00000334841	CMC1	-0.286937	-0.054768	5.04723e-05	0.193217
							ENST00000522710	ATOX1	-0.208034	0.0660948	0.101198	0.194191
							ENST00000397717	NQO2	-0.239649	0.0159318	0.000426545	0.195419
							ENST00000524440	TKFC	0.252398	0.0549409	0.0716918	-0.200701
							ENST00000376112	ID1	-0.218472	-0.0502637	0.080367	0.201821
							ENST00000466421	TMEM14C	-0.203631	-0.0109982	0.0715619	0.204376
							ENST00000395659	ATP5E	-0.235748	-0.0448345	0.0564415	0.208644
							ENST00000267425	NOP9	0.22412	-0.00309194	0.0662356	-0.213128
							ENST00000421840	GOLGA2P5	-0.327002	0.00454758	0.044697	0.215206
							ENST00000375592	FBXO42	0.266176	-0.0829425	0.000282167	-0.21961
							ENST00000546651	C12orf76	-0.24923	0.0354047	0.10958	0.220062
							ENST00000409336	ZFAND2B	-0.221806	-0.0687298	0.04365	0.22089
							ENST00000474421	PDLIM4	-0.220446	0.0918126	0.0858406	0.222494
							ENST00000555209	RBM23	0.249528	-0.00496127	0.0319832	-0.224352
							ENST00000323456	MTMR4	0.227999	0.0884804	0.0319832	-0.227303
							ENST00000476977	GTF2IRD1	0.252473	0.0201614	0.0311335	-0.227625
							ENST00000254722	SERPINF1	-0.27636	-0.0488617	0.0207619	0.233879
							ENST00000591348	CROCCP3	-0.230313	-0.0453207	0.0335779	0.237578
							ENST00000530908	CBR1	-0.280877	-0.00297067	0.0118001	0.248024
							ENST00000399107	POLR3G	-0.209303	0.0550238	0.0150052	0.254682
							ENST00000417494	NCOA7	-0.209291	-0.0402597	0.0037043	0.254746
							ENST00000476436	ACOT13	-0.26342	-0.046549	1.04397e-06	0.259986
							ENST00000462677	TSEN15	-0.219929	0.0676957	0.0121966	0.260095
							ENST00000614145	MRPS21	-0.350733	-0.0168657	0.00103073	0.263871
							ENST00000261167	WBP11	0.248446	-0.0776127	0.00569105	-0.265331
							ENST00000377824	GRHPR	-0.225891	-0.0575698	0.00449418	0.268961
							ENST00000418170	HMGXB4	0.198837	0.0532097	0.00414171	-0.272157
							ENST00000523128	GOLGA7	-0.240672	-0.0479237	0.0276846	0.275791
							ENST00000475229	SLC35E2	0.247537	-0.000632268	0.00372733	-0.276144
							ENST00000304411	GPR27	0.263558	-0.0142863	0.0193347	-0.276327
							ENST00000547945	C12orf73	-0.284741	-0.0753895	0.00250811	0.277058
							ENST00000429217	TANK	-0.235702	-0.0630422	0.00240576	0.284056
							ENST00000556683	TMX1	-0.18036	0.0320322	0.0024215	0.289224
							ENST00000475708	MPC1	-0.256031	-0.0154528	0.00265809	0.290693
							ENST00000600510	DHPS	0.180132	-0.0929681	5.03542e-05	-0.297444
							ENST00000612396	LARP4B	0.329272	0.0271707	0.00128308	-0.298734
							ENST00000375248	TMEM94	0.230969	-0.118078	0.000978061	-0.299997
							ENST00000567933	COQ9	-0.253109	-0.0552072	0.000941884	0.303183
							ENST00000506797	MGST2	-0.262567	-0.0617646	0.000872008	0.303569
							ENST00000487809	SUCLG1	-0.310613	-0.074358	0.000938339	0.307428
							ENST00000243167	FAAH	0.211811	0.00502341	0.000525764	-0.312284
							ENST00000483191	UFC1	-0.214069	-0.0745168	0.00174653	0.312902
							ENST00000496423	ATG3	-0.232772	-0.0687735	0.000238761	0.324421
							ENST00000412612	FKBP7	-0.187711	0.00691005	0.000234462	0.326421
							ENST00000486516	COMMD6	-0.305921	0.0213334	0.000191736	0.326573
							ENST00000396049	MOB1A	-0.222084	-0.0641352	0.000207355	0.334149
							ENST00000558492	PPIB	-0.25814	0.0491964	0.000137974	0.335187
							ENST00000303230	HCN1	0.425238	-0.0870052	7.97821e-05	-0.340918
							ENST00000479402	ACTR3B	0.293205	-0.017332	7.45396e-05	-0.346371
							ENST00000406397	VSNL1	0.364549	-0.0515744	0.000117851	-0.353139
							ENST00000626827	WBP2	0.2514	-0.0125516	3.21819e-05	-0.358638
							ENST00000587169	CIRBP	0.302706	-0.010589	1.75498e-05	-0.358853
							ENST00000493773	NCOA1	0.32662	-0.193291	1.4005e-05	-0.36028
							ENST00000519789	RMDN1	-0.265736	-0.0393515	2.34366e-05	0.362523
							ENST00000439025	RPS27L	-0.239135	0.0625548	1.69599e-05	0.366523
							ENST00000306090	GNAS	0.30962	-0.0224989	1.26109e-05	-0.37054
							ENST00000581523	MSI2	-0.237175	0.0810669	8.62904e-06	0.376459
							ENST00000538631	DAD1	-0.235282	0.0444358	1.75532e-06	0.39025
							ENST00000554636	VTI1B	-0.226701	-0.00830717	1.2233e-06	0.391314
							ENST00000215793	SF3A1	0.186486	-0.0572104	2.38064e-06	-0.393023
							ENST00000355072	HTT	0.332534	0.00242886	2.20129e-06	-0.393927
							ENST00000263202	UFD1	-0.278601	-0.0237012	1.87134e-06	0.397587
							ENST00000413938	FEZ2	0.319689	0.0820215	7.45894e-07	-0.405658
							ENST00000437833	SDHC	0.248667	0.078864	7.45894e-07	-0.406254
							ENST00000614008	TSPAN6	-0.256866	0.00895119	4.61859e-07	0.410067
							ENST00000564079	TUBGCP4	0.27311	0.0435187	2.89281e-07	-0.411085
							ENST00000279101	CABLES2	0.195503	-0.0651403	1.65105e-07	-0.422013
							ENST00000623189	ALG13	-0.257875	-0.00433647	1.72957e-07	0.42835
							ENST00000295049	RFTN2	-0.183829	0.0387467	5.86797e-08	0.433172
							ENST00000521437	CARD8	-0.239557	-0.065811	6.03732e-08	0.433968
							ENST00000550030	CRADD	-0.371256	-0.0525662	4.57258e-08	0.434193
							ENST00000521729	CNOT8	-0.229324	-0.0761294	5.50036e-08	0.440913
							ENST00000309134	TMEM9B	-0.276642	-0.0401149	1.62395e-08	0.449354
							ENST00000395747	CAMK2B	0.233097	-0.010936	4.96881e-09	-0.456871
							ENST00000346436	CLCN6	0.231496	0.0161774	1.40409e-09	-0.471358
							ENST00000467257	ADAMTS9	-0.223189	0.0262003	1.70673e-09	0.473394
							ENST00000483709	RASSF4	-0.294763	-0.0229165	4.7625e-10	0.489272
							ENST00000601421	ZNF160	-0.246455	-0.0452379	3.62518e-11	0.514084
							ENST00000444739	CASP4	-0.273234	0.139071	1.703e-11	0.520464
							ENST00000368407	EFNA1	-0.29094	0.0620851	1.57019e-11	0.522178
							ENST00000551092	ARL1	-0.207578	-0.0305439	1.0637e-11	0.526834
							ENST00000479269	DNAJC19	-0.242861	-0.0167266	1.55595e-12	0.541356
							ENST00000225983	HDAC5	0.240534	-0.0132572	0	-0.580646

## Sheet: Data 5
Active vs GRP1 RNA																Active vs GRP2 RNA																ALL IGF1-AKT-PI3K-mTOR compounds in cMAP L1000 database
CLASS-RESULTS	type	name	description	target	PC3	VCAP	A375	A549	HA1E	HCC515	HT29	MCF7	HEPG2	summary		CLASS-RESULTS	type	name	description	target	PC3	VCAP	A375	A549	HA1E	HCC515	HT29	MCF7	HEPG2	summary		BRD-K38615104	A-443644	AKT inhibitor
OE_AKT_SIGNALING	PCL	Akt Signaling GOF			-46.34	-57.95	-96.26	8.34	-73.11	-36.61	-98.15	19.92	-86.44	-89.26		OE_AKT_SIGNALING	PCL	Akt Signaling GOF			-59.64	-29.34	-91.33	5.18	-68.99	-32.7	-95.99	55.99	-25.14	-80.34		BRD-K28296557	AKT-inhibitor-IV	AKT inhibitor
KD_EMSY_COMPLEX	PCL	EMSY complex LOF			-22.47	-29.44	-22.55	-49.87	-99.92	NaN	-24.6	-83.49	42.94	-87.35		KD_RIBOSOMAL_40S_SUBUNIT	PCL	Ribosomal 40s Subunit LOF			34.52	18.05	82.14	58.73	95.39	69.58	57.93	70.94	98.71	89.29		BRD-K68065987	MK-2206	AKT inhibitor
CP_MTOR_INHIBITOR	PCL	MTOR inhibitor			77.99	98.6	42.1	33.86	99.28	86.85	66.78	90.39	32.13	89.85		CP_DNA_DEPENDENT_PROTEIN_KINASE_INHIBITOR	PCL	DNA dependent protein kinase inhibitor			76.38	89.29	60.64	31.94	96.29	95.61	47.3	86.37	92.88	95.97		BRD-K80431395	triciribine	AKT inhibitor
KD_NUCLEOPORIN	PCL	Nucleoporin LOF			1.69	72.68	21.51	78.83	50.64	15.87	18.44	81.92	81.46	90.55		CP_PROTEIN_SYNTHESIS_INHIBITOR	PCL	Protein synthesis inhibitor			82.68	78.79	18.12	91.32	82.86	77.98	81.65	96.46	97.27	97.35		BRD-M86331534	pyrvinium-pamoate	AKT inhibitor, androgen receptor (AR) inhibitor, androgen receptor antagonist
CP_PROTEIN_SYNTHESIS_INHIBITOR	PCL	Protein synthesis inhibitor			91.24	96.51	30.97	85.41	90.57	96.6	12.57	79.54	63.13	92.4		CP_IGF_1_INHIBITOR	PCL	IGF-1 inhibitor			2.31	89.94	95.5	95.86	97.6	37.04	64.32	94.47	90.87	98.38		BRD-K27737647	H-89	AKT inhibitor, cAMP dependent protein kinase inhibitor, PKA inhibitor, voltage-gated potassium channel blocker
																CP_PI3K_INHIBITOR	PCL	PI3K inhibitor			81.1	99.45	96.16	92.43	99.54	95.53	96.59	99.03	99.44	99.11		BRD-K32584078	BML-257	AKT inhibitor, HCV NS5B RdRp inhibitor
																CP_MTOR_INHIBITOR	PCL	MTOR inhibitor			95.72	99.39	99.13	98.14	99.74	98.13	96.74	98.95	98.92	99.3		BRD-K98493452	honokiol	AKT inhibitor, neurotrophic agent
INDIVIDUAL RESULTS																																BRD-K49669041	BX-912	AKT inhibitor, phosphoinositide dependent kinase inhibitor, pyruvate dehydrogenase kinase inhibitor
id	type	name	description	target	PC3	VCAP	A375	A549	HA1E	HCC515	HT29	MCF7	HEPG2	summary		INDIVIDUAL RESULTS																BRD-K04887706	AKT-inhibitor-1-2	AKT inhibitor, PI3K inhibitor
BRD-K07872006	CP	BRD-K07872006	lipoxygenase inhibitor		-75.05	-53.77	-97.57	-88.63	-46.78	41.58	-92.45	25.6	-98.95	-98.91		id	type	name	description	target	PC3	VCAP	A375	A549	HA1E	HCC515	HT29	MCF7	HEPG2	summary		BRD-K13049116	BMS-754807	insulin growth factor receptor inhibitor
BRD-A61858259	CP	CAY-10415	insulin sensitizer	INS	-18	-97.72	-32.73	-82.4	-42.44	0	-97.05	-92.41	NaN	-98.59		BRD-K07872006	CP	BRD-K07872006	lipoxygenase inhibitor		-96.07	-99.61	-88.82	-79.17	-43.35	-91.83	-98.14	10.27	-99.92	-99.93		BRD-K32710582	EI-247	insulin growth factor receptor inhibitor
BRD-A56359832	CP	zileuton	leukotriene synthesis inhibitor, lipoxygenase inhibitor	ALOX5	12.74	-25.27	-81.64	-90.1	-93.46	-98.95	-7.48	-88.95	-86.28	-98.59		BRD-K33425534	CP	exemestane	aromatase inhibitor	CYP19A1	-8.89	8.62	-94.62	-50.95	85.78	NaN	-97.69	-99.31	NaN	-99.08		BRD-K67537649	PQ-401	insulin growth factor receptor inhibitor
BRD-K55991774	CP	BAS-09104376	HIV integrase inhibitor		-87	-73.98	0	-96.68	-77.38	-62.6	-85.89	-96.28	28.8	-98.33		BRD-K10098805	CP	rhapontin	apoptosis inducer		39.07	-93.99	-99.98	-74.9	-95.26	-90.6	-99.83	-93.41	NaN	-98.62		BRD-K08589866	linsitinib	insulin growth factor receptor inhibitor, insulin receptor antagonist
BRD-K84141129	CP	VU-0400193-3	glutamate receptor modulator	GRM4	-96.89	-94.67	44.51	-93.16	-94.34	-78.03	31.14	48.43	61.22	-98.21		BRD-K01779529	CP	fluoropyruvate	PDH inhibitor		0	-83.67	-90.69	-23.25	-95.58	-97.52	-19.07	-57.63	-47.41	-98.54		BRD-K34581968	BMS-536924	insulin growth factor receptor inhibitor, insulin receptor ligand
BRD-K87426499	CP	BRD-K87426499	caspase inhibitor	CASP3	-33.98	-36.47	-95.21	-83.6	0	-87.65	-95.53	-95.61	94.8	-98.04		BRD-K01555864	CP	dibenzoylmethane	tumorigenesis inhibitor		41.76	95.98	-98.63	-99.98	-79.05	0	-98.02	-81.09	NaN	-98.5		BRD-K04833372	GSK-1904529A	insulin growth factor receptor inhibitor, insulin receptor ligand
BRD-A34255068	CP	rolipram	phosphodiesterase inhibitor, interleukin receptor antagonist	PDE4A, PDE4B, PDE4D, PDE4C, PDE5A	-21.88	10.6	-90.05	0	-99.31	-96.21	28.86	4.7	-91.2	-97.75		BRD-A02006392	CP	nitrendipine	calcium channel blocker, L-type calcium channel blocker	CACNA1C, CACNA1D, CACNA2D1, CACNA1H, CACNA1S, CACNA2D2, CACNB2, CACNG1, KCNN4	23.28	12.84	-96.8	-93.07	5.16	36.07	-98.92	-9.19	-94.34	-97.8		BRD-K07888196	tyrphostin-AG-538	insulin growth factor receptor inhibitor, tyrosine kinase inhibitor
BRD-A47706533	CP	L-BSO	glutamylcysteine synthetase inhibitor	GCLM	-90.11	-99.54	-83.8	-61.87	-81.97	50.23	-96.28	-61.45	0	-97.55		BRD-K99451608	CP	lopinavir	HIV protease inhibitor		-81.6	-94.8	-85.83	-99.66	-46.81	-95.85	-89.05	27.18	-91.96	-97.47		BRD-K69932463	AZD-8055	mTOR inhibitor
BRD-K72817452	CP	BRD-K72817452	lipoxygenase inhibitor		16.77	-99.26	-86.34	0	-81.53	-83.87	27.33	-91.98	-38.36	-97.53		BRD-K28137194	CP	loreclezole	GABA receptor agonist	GABRB2, GABRB3	-98.62	25.7	-91.49	50.04	-98.18	-77.96	0	0	-92.52	-97.17		BRD-K67566344	KU-0063794	mTOR inhibitor
BRD-A36267905	CP	buphenine	adrenergic receptor agonist	ADRB2	-97.07	12.39	-94.58	20.78	17.07	-81.91	-89.59	-98.86	-70.76	-97.3		BRD-K06878038	CP	deferiprone	chelating agent, cytochrome P450 inhibitor, iron absorption inhibitor, reducing agent	CYP4F2	-88.44	30.07	-80.69	15.26	39.74	NaN	-95.93	-99.55	NaN	-97.08		BRD-K94294671	OSI-027	mTOR inhibitor
BRD-K61217870	CP	n-(3-acetamidophenyl)-3-chlorobenzamide	glutamate receptor inhibitor	GRM5	-57.38	-77.43	-19.06	-79.77	-87.55	-92.34	-21.06	-95.6	92.53	-96.86		BRD-K50720187	CP	flupirtine	glutamate receptor antagonist, apoptosis inhibitor, opioid receptor agonist, potassium channel agonist	KCNQ2, ADRA2A, KCNQ1, KCNQ3	-87.04	-94.78	-95.67	-82.4	0	-93.02	-60.62	50.65	-49.48	-96.83		BRD-U33728988	QL-X-138	mTOR inhibitor
BRD-K72264770	CP	QW-BI-011	histone lyinse methyltransferase inhibitor	EHMT2	-80.51	-97.07	-75.87	-93.34	-43.66	0	-99.01	-26.68	NaN	-96.77		BRD-K39187410	CP	BRD-K39187410	antiamyloidogenic agent		-80.27	-78.29	-95.9	53.33	-97.69	-99.15	-55.56	-24.59	0	-96.12		BRD-K68174511	torin-2	mTOR inhibitor
BRD-K19416115	CP	sitagliptin	dipeptidyl peptidase inhibitor, HMGCR inhibitor, insulin secretagogue, tumor necrosis factor expression inhibitor	DPP4, CYP2C8, FASLG, HMGCR, SLC22A8	-91.64	-70.22	-63.01	-25.39	-55.44	-81.67	-99.98	-86.66	-51.74	-96.75		BRD-K09991945	CP	GSK-3-inhibitor-II	glycogen synthase kinase inhibitor, PKC inhibitor, superoxide dismutase expression inhibitor	GSK3B	-29.58	-91.81	-98.61	0	-94.3	-38.66	-99.42	-27.25	NaN	-96.12		BRD-K77008974	WYE-354	mTOR inhibitor
BRD-K32795028	CP	1-benzylimidazole	thromboxane synthase inhibitor	CYP11B1, QPCT	-92.4	-65.31	45.4	-49.63	-97.89	79.63	-93.76	-92.34	0	-96.48		BRD-K48923948	CP	BMS-641988	androgen receptor antagonist	AR	0	-56.73	-95.92	-98.05	-85.56	-79.75	-47.22	-51.63	0	-94.86		BRD-K13514097	everolimus	mTOR inhibitor, angiogenesis inhibitor, cell cycle inhibitor, immunosuppressant, protein kinase inhibitor, rotamase inhibitor
BRD-A23637604	CP	oxymetholone	androgen receptor agonist, synthetic hormone with anabolic and androgenic properties	AR	-87.84	18.5	-98.46	0	0	NaN	-99.39	-69.56	NaN	-96.37		BRD-K01638814	CP	rilmenidine	adrenergic receptor agonist, imidazoline receptor agonist	NISCH	-75.16	-53.98	-69.43	-99.66	-95.49	-18.37	-45.45	-91.3	-84.93	-94.67		BRD-K29733039	deforolimus	mTOR inhibitor, angiogenesis inhibitor, cell cycle inhibitor, immunosuppressant, protein kinase inhibitor, serine/threonine kinase inhibitor, VEGFR antagonist
BRD-K19687926	CP	lapatinib	EGFR inhibitor, EGFR antagonist, epidermal growth factor receptor (EGFR) inhibitor, receptor tyrosine protein kinase inhibitor, tyrosine kinase inhibitor	EGFR, ERBB2, CYP3A5	-24.2	-77.9	-91.22	-92.53	0	-95.29	-67.58	-81.74	-79.84	-95.93		BRD-K85603128	CP	resorcinol	phosphodiesterase inhibitor	CA12, CA14, CA2, PTGS1	-24.62	-88.09	-95.99	31.42	-91.94	-28.06	-82.49	4.89	-83.95	-94.07		BRD-A75455249	kavain	mTOR inhibitor, calcium channel modulator, Sodium Channel Blockers
BRD-K47943470	CP	tyrphostin-51	EGFR inhibitor		-61.26	-98.88	0	-92.17	-94.82	-99.6	0	48.9	-63.85	-95.91		BRD-A37052580	CP	physostigmine	acetylcholinesterase inhibitor, cholinesterase inhibitor	ACHE, BCHE	-87.48	19.19	-93.81	-58.16	39.44	NaN	-93.63	-67.9	NaN	-94.05		BRD-K09497549	kawain	mTOR inhibitor, calcium channel modulator, Sodium Channel Blockers
BRD-K06817181	CP	BRD-K06817181	JAK inhibitor	JAK2	NaN	NaN	-95.69	-85.18	NaN	NaN	0	0	-99.43	-95.77		BRD-A60070924	CP	alpha-estradiol	estrogen receptor agonist	ESR1, ESR2, NR1I2, CYP2B6, CYP2C19, CYP2C8, CYP2E1, CYP3A5, CYP3A7, GPER1, KCNMA1	-69.91	NaN	14.66	-54.28	-92.74	23.98	0	-88.47	-87.45	-94.01		BRD-K99369265	sirolimus	mTOR inhibitor, CCR expression inhibitor, cell cycle inhibitor, proteasome inhibitor, protein kinase inhibitor, T cell inhibitor
BRD-A97701745	CP	pindolol	adrenergic receptor antagonist	ADRB1, ADRB2, HTR1A, HTR1B, HTR2A, HTR2B	-97.97	-85.64	-8.68	30.84	-95.78	-24.46	-71.78	-27.13	-56.56	-95.24		BRD-K99749624	CP	linifanib	PDGFR tyrosine kinase receptor inhibitor, VEGFR inhibitor, angiogenesis inhibitor, colony stimulating factor receptor antagonist, colony stimulating factor receptor inhibitor, FLT3 inhibitor, macrophage colony stimulating factor antagonist, MAP kinase inhibitor, PARP inhibitor, receptor tyrosine kinase inhibitor, STAT inhibitor, VEGFR antagonist	CSF1R, KDR, PDGFRB, FLT1, FLT3, FLT4, CSF1, KIT, PDGFRA, RET, TEK	58.32	-46.26	-96.57	40.56	-99.53	-99.57	-80.92	5.39	29.57	-93.82		BRD-A62025033	temsirolimus	mTOR inhibitor, cell cycle inhibitor, immunosuppressant, protein kinase inhibitor
BRD-K22429181	CP	retinol	RAR receptor binder	ALDH1A1, ALDH1A2, ALDH1A3, DHRS3, DHRS4, LRAT, NR2C2, RBP1, RBP3, RDH11, RDH12, RDH13, RDH14, RDH5, RDH8, RETSAT, RHO, RLBP1, RXRA, RXRB, RXRG	-98.62	-65.48	0	-69.92	0	0	-77.82	-98.91	-92.99	-95.22		BRD-K60770992	CP	pergolide	dopamine receptor agonist, calcium-activated potassium channel blocker, potassium channel blocker, prolactin inhibitor	DRD1, DRD2, ADRA2A, ADRA2B, ADRA2C, DRD3, DRD4, DRD5, HTR1A, HTR1B, HTR1D, HTR2A, HTR2B, HTR2C, ADRA1A, ADRA1B, ADRA1D, KCNA5	40.87	-88.48	26.18	-41.56	-96.49	27.63	60.12	-92.57	-91.8	-93.75		BRD-K40175214	torin-1	mTOR inhibitor, PI3K inhibitor
BRD-K43164539	CP	cholic-acid	ferrochelatase inhibitor, unidentified pharmacological activity	CES1, FECH, PLA2G1B, ADH1C, COX4I1, COX5A, COX5B, COX6A2, COX6B1, COX6C, COX7A1, COX7B, COX7C, COX8A, ESRRG, FABP6, GPBAR1, MT-CO1, MT-CO2, MT-CO3	-68.94	-90.35	-50.99	-69.09	-39.29	0	-79.23	-84.17	-97.52	-95.03		BRD-K88742110	CP	BRD-K88742110	HDAC inhibitor, interleukin synthesis inhibitor	HDAC8, IL1B	-66.45	44.4	-96.41	-21.85	6.01	-14.87	-98.79	-97.75	78.14	-93.75		BRD-A45498368	WYE-125132	mTOR inhibitor, PI3K inhibitor
BRD-A90311807	CP	cilastatin	dehydropeptidase inhibitor	DPEP1	0	77.71	-97.19	25.84	-95.14	68.15	-96.47	-99.46	-45.71	-94.99		BRD-K91696562	CP	orantinib	PDGFR tyrosine kinase receptor inhibitor, FGFR inhibitor, VEGFR inhibitor, angiogenesis inhibitor, apoptosis stimulant, Aurora kinase inhibitor, FGFR antagonist, fibroblast growth factor receptor (FGFR) antagonist, fibroblast growth factor receptor inhibitor, kinase insert domain receptor inhibitor, platelet-derived growth factor receptor (PDGFR) inhibitor, serine/threonine kinase inhibitor, vasc…	PDGFRB, AURKA, AURKB, KDR, EGFR, FGFR1, FGFR2, PDGFRA, TBK1	25.02	-69.9	0	-37.92	-91.33	0	-98.34	-96	-77.87	-92.96		BRD-K22385716	LY-303511	mTOR inhibitor, PI3K inhibitor, casein kinase inhibitor,
BRD-K91601245	CP	mercaptopurine	immunosuppressant, protein synthesis inhibitor, purine antagonist	HPRT1, IMPDH1, IMPDH2, PPAT	-88.83	-94.02	-96.2	73.15	-32.71	92.73	-90.71	68.47	NaN	-94.72		BRD-A13807286	CP	HA-14-1	BCL inhibitor	BCL2	0	-16.28	0	-31.42	0	-79.73	-89.32	-98.38	-97.97	-92.72		BRD-K09537769	NU-7026	mTOR inhibitor, PI3K inhibitor, DNA dependent protein kinase inhibitor
BRD-K10098805	CP	rhapontin	apoptosis inducer		-19.29	-94.06	-92.55	40.66	0	-95.67	-70.3	-16.69	NaN	-94.61		BRD-A29437505	CP	RWJ-21757	toll-like receptor ligand	TLR7	-88.1	17.47	0	96.57	-88.86	-99.68	80.46	58.66	-87.67	-92.7		BRD-K12184916	NVP-BEZ235	mTOR inhibitor, PI3K inhibitor, protein kinase inhibitor
BRD-A29437505	CP	RWJ-21757	toll-like receptor ligand	TLR7	-83.41	42.81	74.48	93.88	-90.45	-97.45	0	37.92	-97.3	-94.56		BRD-K47943470	CP	tyrphostin-51	EGFR inhibitor		-93.08	-45.42	29.57	-81.25	-99.5	-97.73	-33.33	71.12	0	-92.53		BRD-A45889380	mepacrine	PI3K inhibitor, NFkB pathway inhibitor, cytokine production inhibitor, TP53 expression enhancer, acetylcholinesterase inhibitor, AKT inhibitor, apoptosis stimulant, DNA inhibitor, mTOR inhibitor, phospholipase inhibitor, secretory phospholipase inhibitor, TP53 activator
BRD-K57926513	CP	tyrphostin-AG-1295	FLT3 inhibitor, PDGFR tyrosine kinase receptor inhibitor	FLT3, KDR, PDGFRA, PDGFRB	-82.16	-84.59	-47.22	-87.05	-40.97	0	-95.91	-78.96	-50.47	-94.34		BRD-A78391468	CP	prednisolone	glucocorticoid receptor agonist	NR3C1, NR3C2, SERPINA6	-26.97	-96.89	-95.91	-88.45	43.2	-95.07	-32.19	-4.28	64.08	-92.42		BRD-K58772419	AZD-6482	PI3K inhibitor
BRD-K95237249	CP	probenecid	MRP inhibitor, TRPV agonist, uricosuric blocker	SLC22A6, ABCC1, PANX1, SLC22A11, SLC22A8, SLCO1C1, TRPV2	-33.49	-91.99	-75.82	-95.74	-21.35	-24.71	-94.62	-69.31	-91.87	-94.14		BRD-K33483813	CP	actarit	interleukin receptor agonist		-72.96	0	-95.49	-80.37	0	NaN	-68.68	-88.5	NaN	-92.37		BRD-K75430629	BRD-K75430629	PI3K inhibitor
BRD-K64785675	CP	TG100-115	PI3K inhibitor	PIK3CG, PIK3CA, PIK3CB, PIK3CD	-79.42	-54.4	0	8.57	0	-79.12	-96.75	48.25	-94.76	-94.04		BRD-K17349619	CP	HLI-373	MDM inhibitor	MDM2	79.7	-79.06	42.57	-94.71	-96.03	-50.72	70.13	-53.97	-90.12	-92.33		BRD-K52911425	GDC-0941	PI3K inhibitor
BRD-A32161980	CP	carbetocin	analogue of oxytocin	OXTR	0	-67.14	0	53.08	-83.45	-83.33	-87.27	77.88	0	-93.89		BRD-K20338176	CP	cefaclor	cell wall synthesis inhibitor		-68.2	-23.18	97.47	41.79	-90.29	-40.5	-94.07	-99.95	27.67	-92.32		BRD-K97365803	PI-828	PI3K inhibitor
BRD-K33425534	CP	exemestane	aromatase inhibitor	CYP19A1	42.15	-8.77	-95.61	-61.71	61.83	NaN	-85.5	-96.8	NaN	-93.83		BRD-K11558771	CP	droxinostat	HDAC inhibitor	HDAC6, HDAC8	0	56.5	-93.18	-97.03	-65.32	62.06	0	-83.74	NaN	-91.89		BRD-K99818283	PIK-90	PI3K inhibitor
BRD-K13819402	CP	desoxypeganine	acetylcholinesterase inhibitor, monoamine oxidase inhibitor	ACHE, MAOA	-99.96	-30.96	0	-80.15	-82.72	35.16	62.78	-84.15	-78.68	-93.79		BRD-K63923597	CP	barasertib	Aurora kinase inhibitor, mitotic inhibitor, protein kinase inhibitor	AURKB, AURKC	-85.04	-90.3	-27.21	-5.7	-95.89	0	-17.42	5.84	-84.99	-91.84		BRD-K64785675	TG100-115	PI3K inhibitor
BRD-A24228527	CP	ofloxacin	antibiotic that inhibits DNA gyrase, topoisomerase inhibitor	TOP2A	-31.22	-80.28	-96.67	-63.01	0	0	-91.87	29.99	NaN	-93.13		BRD-K87426499	CP	BRD-K87426499	caspase inhibitor	CASP3	-84.13	-8.24	-96.14	-47.09	-36.02	-55.07	-91.07	-92.53	68.9	-91.68		BRD-A41692738	TGX-221	PI3K inhibitor
BRD-K43236057	CP	piceid	glucosidase inhibitor, ICAM1 expression inhibitor, VCAM expression inhibitor, xanthine oxidase inhibitor	GAA, XDH	60.36	30.66	-91.52	-95.35	-78.45	NaN	0	-79.88	NaN	-93.02		BRD-K29582677	CP	flunarizine	calcium channel blocker, T-type calcium channel blocker	CACNA1G, CACNA1H, CACNA1I, CALM1, CYP2J2, HRH1	-97.29	-40.57	-14.85	-87.13	-88.65	-29.56	-2.9	-82.72	36.69	-91.65		BRD-K63068307	ZSTK-474	PI3K inhibitor
BRD-K50720187	CP	flupirtine	glutamate receptor antagonist, apoptosis inhibitor, opioid receptor agonist, potassium channel agonist	KCNQ2, ADRA2A, KCNQ1, KCNQ3	-65	-83.27	-89.68	-87.69	0	-51.91	-97.74	44.68	-64.74	-92.94		BRD-K17415526	CP	tyrphostin-AG-835	protein tyrosine kinase inhibitor	EGFR	-95.46	-46.14	-49.31	23.55	-94.65	-22.79	-69.33	-99.87	50.19	-91.58		BRD-A75409952	wortmannin	PI3K inhibitor, ATM kinase inhibitor, ATR kinase inhibitor, DNA dependent protein kinase inhibitor, mTOR inhibitor, Phosphatidylinositol 3-kinase (PI3K) inhibitor, PLK inhibitor
BRD-K19111024	CP	clofibric-acid	PPAR receptor agonist	PPARA	53.39	-94.58	-93.12	-87.41	0	-42.98	-84.33	-62.16	-84.55	-92.93		BRD-K89708791	CP	rifaximin	50S ribosomal subunit inhibitor, DNA directed DNA polymerase inhibitor, PXR agonist, RNA synthesis inhibitor	NR1I2, CYP3A4	-96.88	-45.09	-77.81	-88.53	-99.36	NaN	23.44	21.08	NaN	-91.5		BRD-K09499853	KU-0060648	PI3K inhibitor, DNA dependent protein kinase, DNA dependent protein kinase inhibitor,
BRD-K05673000	CP	dicloxacillin	bacterial cell wall synthesis inhibitor		-96.53	-77.58	-95.51	0	0	-47.88	-86.53	-6.87	0	-92.87		BRD-K98372770	CP	L-2167	PPAR receptor agonist	PPARD	-82.5	-64.98	-91.14	-78.04	56.38	0	-69.67	-99.41	-42.88	-91.16		BRD-K51018020	VAMA-37	PI3K inhibitor, DNA dependent protein kinase, DNA dependent protein kinase inhibitor,
BRD-K09900591	CP	caffeic-acid	lipoxygenase inhibitor, HIV integrase inhibitor, NFkB pathway inhibitor, nitric oxide production inhibitor, PPAR receptor modulator, tumor necrosis factor production inhibitor	ALOX5, MIF, RELA, TNF	-95.1	-95.31	-41.39	-96.94	42.54	76.72	75.41	-42.98	NaN	-92.61		BRD-K76205745	CP	losartan	angiotensin receptor antagonist	AGTR1	-58.4	-61.71	-92.04	20.12	-98.69	-84.84	-83.98	-10.78	0	-91.15		BRD-M16762496	PIK-75	PI3K inhibitor, DNA protein kinase inhibitor, P110 inhibitor, Phosphatidylinositol 3-kinase (PI3K) inhibitor,
BRD-A73605923	CP	mocimycin	protein synthesis inhibitor		-87.45	0	0	-41.9	52.67	-27.85	-93.42	-92.07	-98.64	-92.19		BRD-K22429181	CP	retinol	RAR receptor binder	ALDH1A1, ALDH1A2, ALDH1A3, DHRS3, DHRS4, LRAT, NR2C2, RBP1, RBP3, RDH11, RDH12, RDH13, RDH14, RDH5, RDH8, RETSAT, RHO, RLBP1, RXRA, RXRB, RXRG	-85.04	-87.39	-44.75	-65.55	57.12	-85.19	-76.41	-79.89	-81.24	-90.14		BRD-K06750613	GSK-1059615	PI3K inhibitor, mTOR inhibitor
BRD-K82731415	CP	olomoucine	CDK inhibitor	CDK1, CDK2, CDK5, MAPK1	-90.13	35.2	-98.01	48.47	-99.93	-76.38	0	-37.17	0	-91.97		BRD-K51967704	CP	BIIB021	HSP inhibitor	AOX1, HSP90AA1	80.04	94.74	16.04	95.42	-54.92	63.41	0	91.31	44.95	90.05		BRD-K67868012	PI-103	PI3K inhibitor, mTOR inhibitor
BRD-K34098590	CP	tienilic-acid	sodium/potassium/chloride transporter inhibitor, uric acid diuretic	CYP2C9, SLC12A1, SLC22A12	28.42	-86.05	-97.53	0	-72.63	-83	-88.85	59.41	NaN	-91.61		BRD-K04853698	CP	LDN-193189	ALK inhibitor, serine/threonine protein kinase inhibitor	ACVR1, BMPR1A	18.24	-32.37	NaN	85.49	NaN	78.19	68.08	-24.85	95.01	90.07		BRD-K27305650	LY-294002	PI3K inhibitor, mTOR inhibitor, DNA dependent protein kinase inhibitor, phosphodiesterase inhibitor, PLK inhibitor
BRD-K86873305	CP	piperacillin	cell wall synthesis inhibitor		-17.98	-60.7	-94.26	-98.78	0	-56.01	-95.08	54.4	NaN	-91.51		BRD-K87343924	CP	wortmannin	PI3K inhibitor, ATM kinase inhibitor, ATR kinase inhibitor, DNA dependent protein kinase inhibitor, mTOR inhibitor, Phosphatidylinositol 3-kinase (PI3K) inhibitor, PLK inhibitor	PIK3CA, PIK3CG, PLK1, ATM, ATR, MTOR, PI4KA, PI4KB, PIK3CD, PIK3R1, PLK3, PRKDC	57.52	85.56	89.95	NaN	99.57	84.91	88.44	92.75	65.34	90.19		BRD-K61401890	deguelin	PI3K inhibitor, NADH-ubiquinone oxidoreductase (Complex I) inhibitor, AKT inhibitor, cyclooxygenase inhibitor, NFkB pathway inhibitor, phorbol ester-induced ornithine decarboxylase (ODC) activity suppressor,
BRD-K30197592	CP	5-methoxytryptamine	serotonin receptor agonist	HTR2A, HTR6, HTR1B, HTR1D, HTR1E, HTR1F, HTR2C, HTR4, HTR7, TRPM8	-99.64	-68.37	0	27.12	72.13	51.67	-99.02	-76.46	-91.47	-91.4		BRD-K18518344	CP	digitoxigenin	ATPase inhibitor	ATP1A1	94.17	0	11.56	93.43	59.91	54.16	-18.35	83.8	NaN	90.22		BRD-K63915849	AS-604850	PI3K inhibitor, Phosphatidylinositol 3-kinase (PI3K) inhibitor,
BRD-A29731977	CP	17-hydroxyprogesterone-caproate	progesterone receptor agonist	CYP1A2, CYP2B6, CYP3A5, PGR	-95	-70.56	-90.54	78.57	37.75	0	-41.78	-74.36	-86.87	-91.32		BRD-K02407574	CP	parbendazole	tubulin inhibitor	TUBB	87.35	48.3	0	0	86.27	96.61	46.61	66.74	0	90.39		BRD-K41895714	AS-605240	PI3K inhibitor, Phosphatidylinositol 3-kinase (PI3K) inhibitor,
BRD-K67566344	CP	KU-0063794	mTOR inhibitor	MTOR	88.63	84.89	28.84	61.58	99.17	81.42	0	76.8	0	90.23		BRD-K67506692	CP	tyrphostin-AG-126	ERK1 and ERK2 phosphorylation inhibitor, tyrosine kinase inhibitor		98.15	0	0	95.68	79.29	95.82	24.61	69.2	0	90.43		BRD-K95901403	XL-147	PI3K inhibitor, Phosphatidylinositol 3-kinase (PI3K) inhibitor,
BRD-K48932581	CP	cetraxate	gastrin inhibitor, mucus protecting agent	GAST	28.8	71.88	76.58	88.68	0	NaN	89.88	-14.01	NaN	90.53		BRD-K60623809	CP	SU-11652	FGFR inhibitor, PDGFR tyrosine kinase receptor inhibitor, tyrosine kinase receptor & angiogenic inhibitor, VEGFR inhibitor	KDR, PDGFRB, CAMK1G, FGF2, FGFR1, FLT1, KIT, PDGFRA	83.22	26.56	65.28	69.91	55.58	75.29	77.96	97.11	NaN	90.81		BRD-K91263825	nortriptyline	PI3K inhibitor, potassium channel blocker, tricyclic antidepressant (TCA)
BRD-K26429091	CP	J-104129	acetylcholine receptor antagonist	CHRM3	95.51	-54.04	93.06	13.8	-24.8	-13.84	96.08	-67.13	90.11	90.77		BRD-A26199074	CP	calmidazolium	calcium channel blocker, calmodulin antagonist	ATP2B1, PDE1A	87.54	-68.05	88.56	-61.19	NaN	45.61	0	96.37	0	90.88
BRD-K13087974	CP	4,5-dianilinophthalimide	EGFR inhibitor, epidermal growth factor receptor (EGFR) inhibitor	EGFR	26.29	94.17	71.67	90.23	90.59	-67.34	59.73	-95.45	0	90.98		BRD-K94649603	CP	taxifolin	apolipoprotein secretion inhibitor, beta amyloid aggregation inhibitor, cholesterol biosynthesis inhibitor, HMGCR inhibitor, NFkB pathway modulator, opioid receptor antagonist, reverse transcriptase inhibitor	APOB, APP, HMGCR	92.57	-69.7	68.32	-73.78	-44.13	NaN	86.49	75.77	NaN	91.27
BRD-K76674262	CP	homoharringtonine	apoptosis stimulant, protein synthesis inhibitor	RPL3	95.05	NaN	49.04	84.24	83.63	91.39	0	84.74	42.55	91.09		BRD-K27305650	CP	LY-294002	PI3K inhibitor, mTOR inhibitor, DNA dependent protein kinase inhibitor, phosphodiesterase inhibitor, PLK inhibitor	MTOR, PIK3CD, PIK3CG, PIK3CA, PIK3CB, PLK1, PRKDC, AKT1, CHEK1, GSK3B, LCK, MAPK1, MAPK11, MAPK12, MAPK14, MAPK8, PDE2A, PRKCA, ROCK1, RPS6KB1, SGK1	84.95	0	89.67	64.97	99.63	0	57.64	85.51	NaN	91.39
BRD-A93236127	CP	digitoxin	ATPase inhibitor	ATP1A1	87.96	82.52	0	96.43	89.88	43.48	0	89.89	74.03	91.09		BRD-K99818283	CP	PIK-90	PI3K inhibitor		57.34	70.3	88.39	86.67	89.09	0	77.41	99.26	0	91.74
BRD-K12184916	CP	NVP-BEZ235	mTOR inhibitor, PI3K inhibitor, protein kinase inhibitor	MTOR, PIK3CA, PIK3CG, PIK3CD, ATR, PIK3CB	81.02	90.91	0	-20.03	98.65	61.97	75.31	99.03	41.3	91.96		BRD-A96107863	CP	nisoldipine	calcium channel blocker, L-type calcium channel blocker	CACNA1C, CACNA1D, CACNA1S, CACNA2D1, CACNB2, CYP3A5	87.82	45.74	49.32	91.84	-38.5	NaN	0	94.93	NaN	91.75
BRD-K13514097	CP	everolimus	mTOR inhibitor, angiogenesis inhibitor, cell cycle inhibitor, immunosuppressant, protein kinase inhibitor, rotamase inhibitor	MTOR, CYP3A5, FKBP1A	67.99	0	89.09	85.17	0	0	92.46	98.3	83.68	92.03		BRD-K52751261	CP	TAK-715	p38 MAPK inhibitor, tumor necrosis factor production inhibitor	MAPK14, TNF	-25.94	13.35	83.31	90.62	58.63	93.59	98.76	-73.53	-90.8	91.89
BRD-K53665955	CP	MK-5108	Aurora kinase inhibitor	AURKA, AURKB, AURKC	-38.76	NaN	99.4	87.01	-86.11	94.26	42.3	23.75	28.36	92.37		BRD-K15891719	CP	tenofovir	reverse transcriptase inhibitor, nucleoside reverse transcriptase inhibitor, nucleotide reverse transcriptase inhibitor		87.73	30.92	41.51	88.66	-60.28	0	-68.96	58.04	80.48	91.92
BRD-K77175907	CP	calcifediol	vitamin D receptor agonist	VDR	99.75	57.54	92.69	78.18	0	0	95.21	-90.64	0	92.85		BRD-A98283014	CP	calmidazolium	calcium channel blocker, calmodulin antagonist	ATP2B1, PDE1A	58.63	79.89	NaN	50.23	NaN	96.42	0	94.04	89.98	91.94
BRD-K06750613	CP	GSK-1059615	PI3K inhibitor, mTOR inhibitor	PIK3CA, PIK3CG	44.52	99.47	89.67	0	90.04	91.72	85.71	89.18	NaN	92.96		BRD-K23192422	CP	lestaurtinib	FLT3 inhibitor, growth factor receptor inhibitor, JAK inhibitor, apoptosis stimulant	FLT3, NTRK1, JAK2, NTRK2, NTRK3	94.72	93.87	0	67.56	40.99	0	0	75.76	66.2	91.94
BRD-A68888262	CP	azelastine	histamine receptor antagonist, histamine release inhibitor, immunosuppressant	HRH1, CYP2C19	-9.26	89.39	66.29	53.06	0	NaN	67.02	26.68	NaN	93.07		BRD-A19248578	CP	latrunculin-b	actin destabilizer, unidentified pharmacological activity	ACTA1, MKL1, SPIRE2	82.84	93.44	98.37	88.4	89.52	45.74	0	81.7	NaN	91.98
BRD-K91370081	CP	anisomycin	DNA synthesis inhibitor	NHP2L1, RPL10L, RPL11, RPL13A, RPL15, RPL19, RPL23, RPL23A, RPL26L1, RPL3, RPL37, RPL8, RSL24D1	84.21	NaN	46.93	88.71	92.38	98.11	39.08	93.08	72.58	93.11		BRD-K78373679	CP	RO-3306	CDK inhibitor	CDK1	-19.81	99.43	-46.66	0	92.75	0	85.98	78.51	NaN	92.23
BRD-K74514084	CP	pazopanib	VEGFR inhibitor, KIT inhibitor, PDGFR tyrosine kinase receptor inhibitor, angiogenesis inhibitor, RAF inhibitor, tyrosine kinase inhibitor, VEGFR antagonist	KDR, KIT, FLT1, FLT4, PDGFRB, PDGFRA, BRAF, CSF1R, CYP2B6, CYP2C8, CYP2E1, DDR2, FGF1, FGFR1, FGFR3, ITK, SH2B3	-54.39	-19.61	0	91.74	63.92	-51.74	92.73	-89.37	94.93	93.12		BRD-A39747742	CP	estradiol-valerate	estrogen receptor agonist	ESR1	82.35	79.12	-42.92	-17	96.77	81.11	92.61	-19.22	0	92.35
BRD-K23369905	CP	oxiconazole	cell wall synthesis inhibitor, sterol demethylase inhibitor		42.84	-87.18	80.51	-61.81	-92.58	NaN	99.78	72.47	NaN	93.3		BRD-K95785537	CP	PP-2	src inhibitor	SRC, LCK, ABL1, LYN, RIPK2	88.22	89.37	0	39.25	99.8	91.46	72.46	83.89	0	92.42
BRD-A41301928	CP	bongkrek-acid	mitochondrial ADP, ATP translocase inhibitor	SLC25A4	93.96	16.19	75.44	0	72.24	92.72	89.61	-37.47	80.14	93.38		BRD-K68065987	CP	MK-2206	AKT inhibitor	AKT1, AKT2, AKT3	60.59	96.37	70.26	89.92	70.38	99.13	80.8	98.74	91.86	92.47
BRD-K03067624	CP	emetine	protein synthesis inhibitor	RPS2	84.32	NaN	43.61	95.4	85.78	94.65	0	62.36	NaN	93.73		BRD-A69512159	CP	carbidopa	aromatic L-amino acid decarboxylase inhibitor, dopa decarboxylase (aromatic L-amino acid decarboxylase) inhibitor	DDC	89.59	-63.07	55.76	-29.48	-54.47	88.15	88.15	30.09	0	92.48
BRD-K68174511	CP	torin-2	mTOR inhibitor	MTOR	0	98.8	96.4	59.16	95.73	88.54	95.64	73.24	80.25	93.86		BRD-K66296774	CP	fluvastatin	HMGCR inhibitor	HMGCR, CYP2C8	80.38	77.31	33.53	39.73	95.01	-66.62	0	90.13	94.92	92.49
BRD-K15842202	CP	eudesmic-acid	in touchstone		74.44	91.1	NaN	NaN	93.91	50.32	NaN	NaN	NaN	93.96		BRD-A55484088	CP	BNTX	opioid receptor antagonist	OPRD1, OPRK1, OPRM1	91.96	93.04	88.34	95.97	94.9	85.58	80.76	86.41	NaN	92.57
BRD-A62184259	CP	cycloheximide	glycogen synthase kinase inhibitor, protein synthesis inhibitor	GSK3B, RPL3	38.23	51.72	41.74	94.79	94.33	98.75	0	86.33	73.59	94.08		BRD-K17140735	CP	SCH-79797	proteinase activated receptor antagonist	F2R	73.08	41.16	98.43	75.99	NaN	48.1	0	96.07	94.16	92.64
BRD-K88358234	CP	xaliproden	serotonin receptor agonist, nerve growth factor agonist, neurotrophic factor enhancer	HTR1A	-75.03	-82.25	99.05	82.04	15.48	-71.38	84.98	52.9	88.9	94.25		BRD-A25067867	CP	benzatropine	anticholinergic	CHRM1, HRH1, SLC6A3	12.17	27.86	90.33	92	50.12	0	92	83.14	NaN	92.69
BRD-K52911425	CP	GDC-0941	PI3K inhibitor	PIK3CG, PIK3CA, PIK3CB, PIK3CD	73.99	89.15	-14.55	86.72	98.73	92.95	62.79	54.65	99.32	94.57		BRD-K81225797	CP	SCH-58261	adenosine receptor antagonist	ADORA2A, ADORA1, ADORA2B, ADORA3	77.78	95.72	0	-48.62	34.75	92.05	64.27	24.79	85.85	92.71
BRD-A24643465	CP	homoharringtonine	apoptosis stimulant, protein synthesis inhibitor	RPL3	92.55	97.77	60.59	90.21	81.6	99.09	49.26	53.26	71	94.75		BRD-K19462402	CP	buflomedil	adrenergic receptor antagonist, calcium channel antagonist	CACNA1C	91.43	89.49	36.01	40.11	71.16	NaN	0	59.42	NaN	92.84
BRD-K80348542	CP	cephaeline	protein synthesis inhibitor	RPS2	92.57	NaN	51.75	80.27	89.85	97.02	52.83	97.56	33.99	94.79		BRD-K82381502	CP	acetylcholine	neurotransmitter of the peripheral and central nervous systems	ACHE, CHRM1, CHRM2, CHRM3, CHRM4, CHRM5, CHRNA2	19.25	87.73	61.54	61.79	88.01	0	0	96.65	NaN	92.85
BRD-K18059238	CP	gamma-linolenic-acid	cyclooxygenase inhibitor, prostanoid receptor stimulant, thromboxane synthase stimulant	TBXAS1	92.83	17.96	92.4	19.44	74.66	-59.14	83.8	49.97	97.24	94.96		BRD-K09499853	CP	KU-0060648	DNA dependent protein kinase, DNA dependent protein kinase inhibitor, PI3K inhibitor	PIK3CA, PIK3CB, PIK3CD, PIK3CG, PRKDC	59.83	90.05	76.47	62.59	95.06	98.39	93.72	88.27	74.03	93.1
BRD-K13261168	CP	LY-16350	dopamine receptor agonist, dopamine receptor antagonist	DRD2, DRD3	59.41	89.2	96.3	56.25	86.15	34.08	90.57	-20.4	87.19	95		BRD-K12906962	CP	dichlorobenzamil	sodium/calcium exchange inhibitor		90.71	98.99	-74.5	39.13	98.74	87.44	80.07	85.49	93.28	93.12
BRD-A26002865	CP	verrucarin-a	protein synthesis inhibitor		91.72	99.28	0	85.34	94.56	73.77	-33.14	99.68	86.11	95.21		BRD-K87947369	CP	tozasertib	Aurora kinase inhibitor, Bcr-Abl kinase inhibitor, FLT3 inhibitor, JAK inhibitor, Abl kinase inhibitor, mitotic inhibitor	AURKA, AURKB, ABL1, AURKC, BCR, FLT3, JAK2, DDR2, LCK	0	78.53	80.89	94.26	94.9	75.87	93.39	93.09	45.58	93.13
BRD-K06792661	CP	narciclasine	coflilin signaling pathway activator, LIM kinase activator, ROCK activator	RHOA	90.18	87.74	17.22	68.46	98.29	97.11	76.96	38.55	61.24	95.28		BRD-U33728988	CP	QL-X-138	mTOR inhibitor	BTK, JAK3, MKNK2, MTOR, PRKDC	66.09	99.15	-49.66	93.48	82.27	89.06	56.11	98.05	86.97	93.24
BRD-K67868012	CP	PI-103	PI3K inhibitor, mTOR inhibitor	PIK3CA, PIK3CG, MTOR, PIK3CB, PIK3CD, PRKDC	84.29	82.35	0	51.99	97.68	83.31	-94.01	89.58	0	95.64		BRD-A18763547	CP	BAX-channel-blocker	cytochrome C release inhibitor	BAX	12.61	78.33	81.84	10.45	87.9	93.56	44.13	30.09	97.61	93.44
BRD-K68407802	CP	KIN001-055	EGFR inhibitor, JAK inhibitor, leukotriene synthesis inhibitor, mediator release inhibitor	EGFR, JAK3	-24.56	-21.99	0	45.77	98.83	90.93	75.46	92.89	97.01	95.68		BRD-A41450521	CP	tosufloxacin	topoisomerase inhibitor		-51.25	93.39	50.33	31.52	54.85	NaN	84.74	-21.96	NaN	93.64
BRD-K94294671	CP	OSI-027	mTOR inhibitor	MTOR	91.91	92.78	19.47	23.09	99.5	96.96	0	7.92	81.46	96.02		BRD-K00337317	CP	NU-7441	DNA dependent protein kinase, DNA dependent protein kinase inhibitor, P glycoprotein inhibitor	PRKDC, ABCB1	25.67	96.42	62.69	53.75	96.71	87.92	53.87	76.7	97.78	93.86
BRD-A25687296	CP	emetine	protein synthesis inhibitor	RPS2	93.44	NaN	36.78	84.13	96.2	98.45	0	83.68	97.43	96.13		BRD-A65767837	CP	hydrocortisone	corticosteroid agonist, glucocorticoid receptor agonist, immunosuppressant, interleukin receptor antagonist	ANXA1, NOS2, NR3C1, NR3C2	72.45	88.84	98.12	51.54	39.45	97.26	28.14	96.87	NaN	93.87
BRD-K23192422	CP	lestaurtinib	FLT3 inhibitor, growth factor receptor inhibitor, JAK inhibitor, apoptosis stimulant	FLT3, NTRK1, JAK2, NTRK2, NTRK3	86.51	99.56	55.06	85.45	53.51	88.48	0	98.97	58.91	96.27		BRD-K76674262	CP	homoharringtonine	apoptosis stimulant, protein synthesis inhibitor	RPL3	90.55	NaN	59.55	88.78	79.04	84.31	72.55	93.05	94.24	93.94
BRD-K46056750	CP	AZD-7762	CHK inhibitor	CHEK1, CHEK2	85.51	94.61	0	99.67	92.58	0	96.1	88.02	99.34	96.58		BRD-K76617868	CP	fasudil	ROCK inhibitor, calcium sensitizer, PKA inhibitor, protein kinase inhibitor, rho associated kinase inhibitor	ROCK1, ROCK2, PKIA, PRKACA	13.37	-13.88	95.57	92.71	98.03	34.77	44.95	32.16	69.79	94.15
BRD-K69688083	CP	mestinon	cholinesterase inhibitor	ACHE, BCHE	-20.21	-82.98	NaN	83.06	83.72	-50.71	99.69	15.28	NaN	96.62		BRD-K48935217	CP	epothilone	inhibition of microtubulefunction, microtubule stabilizing agent, microtubule stimulant, tubulin inhibitor	TUBA1A, TUBA1B, TUBA1C, TUBA3C, TUBA4A, TUBA8, TUBB, TUBB1, TUBB3, TUBB4A, TUBB4B	94.98	-46.12	91.04	63.85	60.68	0	-41.5	86.39	NaN	94.5
BRD-K15592317	CP	CP466722	ATM kinase inhibitor	ATM	80.06	99.52	85.2	87.54	95.9	90.52	99.3	89.75	61.96	96.86		BRD-A24643465	CP	homoharringtonine	apoptosis stimulant, protein synthesis inhibitor	RPL3	92.46	88.96	85.85	82.18	70.58	94.44	93.14	89.13	97.47	94.55
BRD-K84937637	CP	sirolimus	mTOR inhibitor, CCR expression inhibitor, cell cycle inhibitor, proteasome inhibitor, protein kinase inhibitor, T cell inhibitor	MTOR, FKBP1A, CCR5, FGF2	79.77	82.98	13.87	92.64	75.61	66.87	98.9	99.19	86.76	97.08		BRD-A75409952	CP	wortmannin	PI3K inhibitor, ATM kinase inhibitor, ATR kinase inhibitor, DNA dependent protein kinase inhibitor, mTOR inhibitor, Phosphatidylinositol 3-kinase (PI3K) inhibitor, PLK inhibitor	PIK3CA, PIK3CG, PLK1, ATM, ATR, MTOR, PI4KA, PI4KB, PIK3CD, PIK3R1, PLK3, PRKDC	79.6	91.91	97.47	92.1	99.33	80.3	91.43	98.46	99.28	94.93
BRD-A12633378	CP	BRD-A12633378	voltage-gated potassium channel activator	KCNQ4, KCNQ2	81.72	99.89	-52.05	0	NaN	44.7	99.77	26.88	-81.5	97.1		BRD-K53972329	CP	ruxolitinib	JAK inhibitor, tyrosine kinase inhibitor	JAK1, JAK2, TYK2, JAK3	88.08	92.54	38.03	82.65	-38.15	88.76	70.5	-83.08	-94.89	94.97
BRD-K82381502	CP	acetylcholine	neurotransmitter of the peripheral and central nervous systems	ACHE, CHRM1, CHRM2, CHRM3, CHRM4, CHRM5, CHRNA2	-46.97	51.43	90.29	93.17	92.83	0	0	68.16	NaN	97.18		BRD-K30677119	CP	PP-30	RAF inhibitor	RAF1	82.46	0	-15.11	53.11	98.41	94.33	79.75	98.38	42.42	94.98
BRD-K43068349	CP	AMG-9810	TRPV antagonist	TRPV1	69.48	54.19	-94.03	81.47	54.4	96.14	99.04	-34.14	41.93	97.39		BRD-A52193669	CP	withaferin-a	acetylcholinesterase inhibitor, butyrylcholinesterase inhibitors, IKK inhibitor, NFkB pathway inhibitor, PKC inhibitor	ACHE, BCHE, IKBKB	95.93	-48.41	71.56	92.74	32.38	91.8	53.95	98.86	50.36	95.31
BRD-U33728988	CP	QL-X-138	mTOR inhibitor	BTK, JAK3, MKNK2, MTOR, PRKDC	79.8	99.15	0	89.59	98.52	99.06	0	95.51	99.31	97.6		BRD-K03067624	CP	emetine	protein synthesis inhibitor	RPS2	71.28	NaN	32.75	91.27	94.42	87.45	89.71	96.35	NaN	95.31
BRD-K54987996	CP	CAY-10578	casein kinase inhibitor		65.49	99.96	95.7	11.79	0	0	99.84	-85.82	NaN	99.33		BRD-K06792661	CP	narciclasine	coflilin signaling pathway activator, LIM kinase activator, ROCK activator	RHOA	75.45	73.02	43.67	69.75	99.39	96.88	95.26	75.63	93.55	95.48
BRD-K78373679	CP	RO-3306	CDK inhibitor	CDK1	88.16	99.91	78.39	94.23	99.65	41.46	99.23	99.2	NaN	99.65		BRD-K84937637	CP	sirolimus	mTOR inhibitor, CCR expression inhibitor, cell cycle inhibitor, proteasome inhibitor, protein kinase inhibitor, T cell inhibitor	MTOR, FKBP1A, CCR5, FGF2	22.82	95.46	13.68	85.97	87.08	27.86	86.29	95.62	81.17	95.63
BRD-K06217810	CP	BRD-K06217810	CLK inhibitor, dual specificity tyrosine-(Y)-phosphorylation regulated kinase inhibitor, dual-specificity tyrosine-(Y)-phosphorylation regulated kinase 1B inhibitor	CLK1, CLK4, DYRK1A, DYRK1B	99.81	99.93	95.87	95.75	76.64	0	99.98	96.71	49.06	99.65		BRD-K52911425	CP	GDC-0941	PI3K inhibitor	PIK3CG, PIK3CA, PIK3CB, PIK3CD	87.91	99.3	75.2	83.77	99.58	96.26	95.56	96.87	96.3	95.95
BRD-A47513740	CP	calyculin	protein phosphatase inhibitor	PPP1CA, PPP1CC, PPP2CA	87.59	27.24	99.47	90.21	41.7	99.94	98.75	96.74	NaN	99.68		BRD-K97365803	CP	PI-828	PI3K inhibitor		67.14	95.28	92.25	79.99	98.88	41.9	93.36	98.06	99.8	95.99
																BRD-K34581968	CP	BMS-536924	insulin growth factor receptor inhibitor, insulin receptor ligand	IGF1R, AKT1, CCNE1, CDK2, CYP3A4, ERBB2, INSR, KDR, LCK, MAPK1, MET, PDGFRA, PDGFRB	54.67	55.04	96.41	95.39	91.72	0	34.98	94.53	98.97	96.09
																BRD-K12102668	CP	nialamide	monoamine oxidase inhibitor	COMT, MAOA, MAOB	80.61	88.36	89.69	76.49	-73.89	71.7	39.2	-60.6	87.24	96.29
																BRD-K11801786	CP	trimidox	antimetabolite, ribonucleoside reductase inhibitor, ribonucleotide reductase inhibitor	RRM1	-35.5	40.03	98.39	34.54	98.58	40.75	86.21	82.51	NaN	96.33
																BRD-K05434375	CP	HA-1004	calcium channel blocker		88.17	-45.14	91.08	-55.34	97.89	-43.41	86.68	45.82	0	96.34
																BRD-K13049116	CP	BMS-754807	insulin growth factor receptor inhibitor	IGF1R, AKT1	0	98.71	91.54	94.68	97.47	54.81	67.17	90.61	0	96.65
																BRD-A25687296	CP	emetine	protein synthesis inhibitor	RPS2	87.63	NaN	35.01	89.72	98.92	96.65	89	97.86	97.55	96.83
																BRD-A11678676	CP	wortmannin	PI3K inhibitor, ATM kinase inhibitor, ATR kinase inhibitor, DNA dependent protein kinase inhibitor, mTOR inhibitor, Phosphatidylinositol 3-kinase (PI3K) inhibitor, PLK inhibitor	PIK3CA, PIK3CG, PLK1, ATM, ATR, MTOR, PI4KA, PI4KB, PIK3CD, PIK3R1, PLK3, PRKDC	76.19	97.92	98.55	83.23	99.93	45.7	95.88	96.92	95.02	96.93
																BRD-A16934955	CP	nalbuphine	opioid receptor agonist, opioid receptor antagonist	OPRD1, OPRK1, OPRM1	98.11	54.62	89.84	-48.22	0	NaN	85.11	75.42	NaN	97.13
																BRD-K16406336	CP	methylene-blue	guanylate cyclase inhibitor, monoamine oxidase inhibitor, nitric oxide production inhibitor, tau aggregation inhibitor	ACHE, MAPT	42.39	81.63	87.18	87.82	99.41	99.1	0	57.23	98.99	97.2
																BRD-A26002865	CP	verrucarin-a	protein synthesis inhibitor		87.91	96.56	0	97.41	90.74	0	66.21	99.77	96.64	97.22
																BRD-K63068307	CP	ZSTK-474	PI3K inhibitor	PIK3CG, PIK3CA, PIK3CB, PIK3CD	76.66	99.69	80.61	91.36	64.61	79.47	90.39	94.47	99.5	97.43
																BRD-K80348542	CP	cephaeline	protein synthesis inhibitor	RPS2	77.4	NaN	73.09	97.77	97.78	91.1	98.31	99.48	98.24	97.46
																BRD-K04887706	CP	AKT-inhibitor-1-2	AKT inhibitor, PI3K inhibitor	AKT1, AKT2, AKT3	82.18	98.61	55.2	-22.55	92.99	97.23	76.17	99.33	0	97.48
																BRD-K12184916	CP	NVP-BEZ235	mTOR inhibitor, PI3K inhibitor, protein kinase inhibitor	MTOR, PIK3CA, PIK3CG, PIK3CD, ATR, PIK3CB	97.34	97.37	97.06	87.43	99.77	92.92	96.19	96.22	97.79	97.53
																BRD-K15592317	CP	CP466722	ATM kinase inhibitor	ATM	73.55	77.46	0	99.69	97.03	99.62	72.98	99.23	0	97.54
																BRD-K94294671	CP	OSI-027	mTOR inhibitor	MTOR	95.35	98.52	96.41	92.39	99.23	86.05	97.44	83.65	95.08	97.57
																BRD-K40175214	CP	torin-1	mTOR inhibitor, PI3K inhibitor	MTOR, PIK3CA	76.65	99.82	38.41	98.69	97.85	94.59	98.85	99.79	96.07	97.57
																BRD-A45498368	CP	WYE-125132	mTOR inhibitor, PI3K inhibitor	MTOR, PIK3CA	87.5	99.82	53.91	95.06	99.78	94.81	98.54	98.65	0	97.64
																BRD-K14920963	CP	erythrosine	food coloring agent		83.31	64.99	84.98	77.47	91.94	98.23	77.43	87.45	98.43	97.65
																BRD-U68942961	CP	JW-7-24-1	LCK Inhibitor	LCK	92.64	99.58	82.19	98.67	0	95.37	99.58	99.02	99.35	97.92
																BRD-K67868012	CP	PI-103	PI3K inhibitor, mTOR inhibitor	PIK3CA, PIK3CG, MTOR, PIK3CB, PIK3CD, PRKDC	91	97.69	97.91	97.72	99.7	98.06	92.65	98.03	99.61	98.08
																BRD-K67566344	CP	KU-0063794	mTOR inhibitor	MTOR	95.58	99.32	98.52	96.84	99.82	96.94	92.39	98.47	92.35	98.2
																BRD-K77008974	CP	WYE-354	mTOR inhibitor	MTOR	96.68	95.65	93.39	99.59	97.04	99.5	73.05	97.28	62.2	98.23
																BRD-K46056750	CP	AZD-7762	CHK inhibitor	CHEK1, CHEK2	95.79	53.75	55.87	99.13	66.48	94.22	98.79	-31.25	97.48	98.24
																BRD-K06750613	CP	GSK-1059615	PI3K inhibitor, mTOR inhibitor	PIK3CA, PIK3CG	94.91	99.96	99.61	93.52	98.24	97.49	92.84	99.51	NaN	98.48
																BRD-K13927029	CP	retinol	RAR receptor binder	ALDH1A1, ALDH1A2, ALDH1A3, DHRS3, DHRS4, LRAT, NR2C2, RBP1, RBP3, RDH11, RDH12, RDH13, RDH14, RDH5, RDH8, RETSAT, RHO, RLBP1, RXRA, RXRB, RXRG	-91.96	-62.76	99.52	-16.12	80.27	97.98	0	98.84	97.42	98.48
																BRD-K69932463	CP	AZD-8055	mTOR inhibitor	MTOR	98.53	98.26	99.74	99.39	99.75	95.32	87.25	98.63	98.24	98.77
																BRD-K68174511	CP	torin-2	mTOR inhibitor	MTOR	97.04	99.93	99.8	99.74	99.64	99.13	99.96	99.85	99.77	99.51
																BRD-A47513740	CP	calyculin	protein phosphatase inhibitor	PPP1CA, PPP1CC, PPP2CA	90.56	99.85	59.56	99.41	72.63	99.93	99.98	99.96	NaN	99.86
																BRD-K12079898	CP	PD-160170	neuropeptide receptor antagonist	NPY1R	0	20.67	-89.94	67.42	0	-77.59	0	0	0	NaN

## Sheet: Data 6
Probe_set	ENSG	Gene ID	biotype	Ave FDR	R (20-51y)	R (51-89y)	Trajectory Grp 1-3	0.0210886	-0.14465
ENST00000447806	ENSG00000231525	AC002486.2	processed_pseudogene	0.0199426	-0.354157	-0.0981096	1
ENST00000393647	ENSG00000213361	AC004884.1	processed_pseudogene	0.0421727	-0.317241	-0.299813	1
ENST00000449614	ENSG00000228829	AC005077.3	transcribed_unprocessed_pseudogene	0.0223708	0.334982	0.176952	1
ENST00000442074	ENSG00000226230	AC007237.1	processed_pseudogene	0.00812025	-0.394717	-0.136924	1
ENST00000445875	ENSG00000159186	AC007383.1	processed_pseudogene	0.0296976	-0.346007	-0.290236	1
ENST00000501133	ENSG00000246560	AC018797.2	antisense	0.00972549	-0.381798	-0.272927	1
ENST00000435260	ENSG00000236814	AC046176.1	processed_pseudogene	0.00930754	-0.379162	-0.0970291	1
ENST00000403125	ENSG00000218682	AC064847.1	processed_pseudogene	0.00303449	-0.426558	-0.168583	1
ENST00000563278	ENSG00000260274	AC068338.2	lincRNA	0.0178216	-0.345664	-0.158764	1
ENST00000566457	ENSG00000261026	AC105046.1	sense_overlapping	0.0193849	0.355361	0.207101	1
ENST00000455557	ENSG00000244675	AC108676.1	sense_overlapping	0.0379978	0.318056	0.179874	1
ENST00000525654	ENSG00000254518	AC109635.2	lincRNA	0.0411025	-0.325876	-0.111355	1
ENST00000487827	ENSG00000244268	AC117394.2	antisense	0.0429201	-0.3243	-0.181796	1
ENST00000466206	ENSG00000240086	AC128689.1	processed_transcript	0.0272913	0.334131	0.166348	1
ENST00000419983	ENSG00000227373	AL121983.2	lincRNA	0.0234959	0.344609	0.174263	1
ENST00000426382	ENSG00000228328	AL158201.1	processed_pseudogene	0.00936818	-0.390023	-0.262256	1
ENST00000531661	ENSG00000254473	AL354920.1	antisense	0.0371705	-0.319668	-0.158403	1
ENST00000405071	ENSG00000219604	AL590143.1	processed_pseudogene	0.0442527	-0.320637	-0.284309	1
ENST00000432815	ENSG00000231615	AL645568.2	processed_pseudogene	0.00555017	-0.401835	-0.20525	1
ENST00000533672	ENSG00000255471	AP001528.2	antisense	0.0341136	-0.325647	-0.130684	1
ENST00000436101	ENSG00000174403	C20orf166-AS1	antisense	0.0175287	0.350192	0.190341	1
ENST00000430943	ENSG00000224725	CEP57L1P1	pseudogene	0.00048996	-0.480921	-0.144234	1
ENST00000425516	ENSG00000236420	CHCHD3P1	pseudogene	0.00594271	-0.417777	-0.206922	1
ENST00000446783	ENSG00000214973	CHCHD3P3	pseudogene	0.0105792	-0.388979	-0.31022	1
ENST00000428783	ENSG00000229715	EEF1DP3	transcribed_unprocessed_pseudogene	0.0267046	-0.342236	-0.125102	1
ENST00000461070	ENSG00000128692	EIF2S2P4	processed_pseudogene	0.000329779	-0.49318	-0.154588	1
ENST00000419271	ENSG00000235720	GABPAP	pseudogene	0.0299231	-0.322648	-0.129238	1
ENST00000590966	ENSG00000267365	KCNJ2-AS1	antisense	0.00949963	0.374826	0.10032	1
ENST00000448049	ENSG00000188660	LINC00319	lincRNA	0.0306446	-0.333496	-0.107575	1
ENST00000455894	ENSG00000225249	LINC00378	lincRNA	0.0167278	0.360227	0.194419	1
ENST00000590677	ENSG00000261824	LINC00662	lincRNA	0.016655	-0.368055	-0.185726	1
ENST00000508563	ENSG00000248143	LINC02383	lincRNA	0.040714	0.314273	0.196052	1
ENST00000525381	ENSG00000254930	LINC02545	lincRNA	0.0318363	0.33717	0.172362	1
ENST00000402650	ENSG00000218350	LYPLA1P3	pseudogene	0.0144548	-0.374321	-0.29539	1
ENST00000529804	ENSG00000255248	MIR100HG	processed_transcript	0.0385811	0.314376	0.103566	1
ENST00000449333	ENSG00000229401	MIR5689HG	processed_transcript	0.0289963	0.328104	0.204263	1
ENST00000461864	ENSG00000239213	NCK1-AS1	antisense	0.0172155	-0.356316	-0.225682	1
ENST00000470236	ENSG00000239213	NCK1-AS1	antisense	0.0296935	-0.338942	-0.110061	1
ENST00000557993	ENSG00000247556	OIP5-AS1	processed_transcript	0.0120527	-0.377974	-0.211742	1
ENST00000558457	ENSG00000247556	OIP5-AS1	processed_transcript	0.0121893	-0.379748	-0.243428	1
ENST00000559368	ENSG00000247556	OIP5-AS1	processed_transcript	0.0267325	-0.344646	-0.221718	1
ENST00000560545	ENSG00000247556	OIP5-AS1	processed_transcript	0.0202316	-0.357633	-0.194953	1
ENST00000561226	ENSG00000247556	OIP5-AS1	processed_transcript	0.0205103	-0.35699	-0.219284	1
ENST00000445350	ENSG00000231332	OOEP-AS1	antisense	0.0246307	-0.342672	-0.182443	1
ENST00000524003	ENSG00000253738	OTUD6B-AS1	antisense	0.0351233	-0.322857	-0.272735	1
ENST00000454040	ENSG00000227418	PCGEM1	lincRNA	0.0407807	0.3166	0.132159	1
ENST00000542401	ENSG00000256751	PLBD1-AS1	antisense	0.00808502	-0.399143	-0.118933	1
ENST00000545424	ENSG00000256751	PLBD1-AS1	antisense	0.0274645	-0.343757	-0.147037	1
ENST00000596901	ENSG00000232913	PLCE1-AS2	antisense	0.0150767	-0.367638	-0.11275	1
ENST00000599260	ENSG00000232913	PLCE1-AS2	antisense	0.0212875	-0.353907	-0.132794	1
ENST00000601781	ENSG00000232913	PLCE1-AS2	antisense	0.0152482	-0.36445	-0.113995	1
ENST00000620469	ENSG00000232913	PLCE1-AS2	antisense	0.0121264	-0.374062	-0.124224	1
ENST00000500276	ENSG00000246695	RASSF8-AS1	antisense	0.0156596	-0.368013	-0.158251	1
ENST00000545226	ENSG00000246695	RASSF8-AS1	antisense	0.0251546	-0.343661	-0.197108	1
ENST00000391323	ENSG00000212625	RNA5SP397	rRNA	0.0330564	-0.329454	-0.100456	1
ENST00000513037	ENSG00000250600	ROPN1L-AS1	antisense	0.0341499	0.338458	0.105134	1
ENST00000474419	ENSG00000232871	SEC1P	unitary_pseudogene	0.0320621	0.332261	0.136611	1
ENST00000391162	ENSG00000212175	SNORA12	snoRNA	0.00841661	0.395494	0.149525	1
ENST00000516696	ENSG00000200237	SNORA70	snoRNA	0.040119	-0.322517	-0.203397	1
ENST00000459219	ENSG00000239041	snoU13	snoRNA	0.0177495	0.354624	0.130859	1
ENST00000623175	ENSG00000224597	SVIL-AS1	antisense	0.0129211	-0.375005	-0.247065	1
ENST00000501869	ENSG00000247828	TMEM161B-AS1	antisense	0.0209356	-0.364539	-0.291502	1
ENST00000513694	ENSG00000247828	TMEM161B-AS1	antisense	0.00637858	-0.413766	-0.308588	1
ENST00000420977	ENSG00000226415	TPI1P1	pseudogene	0.0148014	-0.36898	-0.20226	1
ENST00000532226	ENSG00000231889	TRAF3IP2-AS1	antisense	0.0337998	0.322469	0.12139	1
ENST00000429528	ENSG00000231879	TXNL1P1	pseudogene	0.0232316	-0.338653	-0.100798	1
ENST00000624649	ENSG00000279453	Z99129.4	TEC	0.0263653	0.343381	0.130334	1
ENST00000426361	ENSG00000196922	ZNF252P	transcribed_unitary_pseudogene	0.00996846	-0.396786	-0.351936	1
ENST00000427606	ENSG00000196922	ZNF252P	transcribed_unitary_pseudogene	0.0214093	-0.365852	-0.312562	1
ENST00000592792	ENSG00000196922	ZNF252P	transcribed_unitary_pseudogene	0.0133317	-0.384915	-0.332121	1
ENST00000428254	ENSG00000213742	ZNF337-AS1	antisense	0.0286255	0.328007	0.188137	1
ENST00000438281	ENSG00000214111	AC002504.1	processed_pseudogene	0.0372316	-0.323061	-0.042234	2
ENST00000582733	ENSG00000196295	AC005154.1	processed_transcript	0.0321694	0.332086	0.0378652	2
ENST00000483834	ENSG00000243224	AC006252.1	antisense	0.0142545	-0.365141	-0.0837458	2
ENST00000469183	ENSG00000283549	AC007161.3	processed_transcript	0.0232663	-0.333956	0.0121457	2
ENST00000434096	ENSG00000231043	AC007238.1	processed_pseudogene	0.0112017	-0.371725	0.0566928	2
ENST00000392253	ENSG00000213090	AC007256.1	processed_pseudogene	0.00522682	-0.408594	0.024725	2
ENST00000538430	ENSG00000255983	AC007848.1	lincRNA	0.0242499	0.340772	0.0124233	2
ENST00000412776	ENSG00000224891	AC007899.1	processed_pseudogene	0.0160897	-0.365064	-0.0371025	2
ENST00000423096	ENSG00000238150	AC008753.1	processed_pseudogene	0.0327307	-0.31654	-0.0137602	2
ENST00000564074	ENSG00000260198	AC009102.1	sense_intronic	0.0150476	-0.360988	0.000129035	2
ENST00000538219	ENSG00000256427	AC010175.1	lincRNA	0.00470662	-0.420027	0.0228925	2
ENST00000413077	ENSG00000234327	AC012146.1	processed_transcript	0.0117337	-0.376006	0.00575852	2
ENST00000571138	ENSG00000234327	AC012146.1	processed_transcript	0.022183	-0.349434	0.0934519	2
ENST00000623522	ENSG00000234327	AC012146.1	processed_transcript	0.0186679	-0.350762	0.0781377	2
ENST00000559094	ENSG00000259772	AC012236.1	lincRNA	0.0366551	0.317643	0.0172666	2
ENST00000518662	ENSG00000254254	AC012349.1	antisense	0.0340865	-0.336863	-0.0621702	2
ENST00000535720	ENSG00000256364	AC069234.2	antisense	0.00552936	-0.400538	-0.0145293	2
ENST00000541383	ENSG00000256364	AC069234.2	antisense	0.0107313	-0.377643	0.017341	2
ENST00000340779	ENSG00000189316	AC073349.1	antisense	0.0339783	-0.331797	-0.0224985	2
ENST00000416080	ENSG00000225205	AC078883.1	antisense	0.0334382	-0.328624	0.0673338	2
ENST00000508615	ENSG00000250166	AC087241.1	lincRNA	0.031504	0.331011	0.0439841	2
ENST00000580883	ENSG00000264151	AC090403.1	lincRNA	0.0312448	0.329412	-0.0484719	2
ENST00000584546	ENSG00000264151	AC090403.1	lincRNA	0.0177761	0.353226	-0.0755414	2
ENST00000522460	ENSG00000253108	AC090993.1	lincRNA	0.0277526	-0.332485	-0.0550721	2
ENST00000495536	ENSG00000242407	AC091179.2	lincRNA	0.0179836	-0.354991	0.00877774	2
ENST00000526633	ENSG00000255410	AC091564.6	antisense	0.017602	-0.35565	0.089396	2
ENST00000425183	ENSG00000229996	AC093585.1	antisense	0.0401135	-0.316653	-0.0293531	2
ENST00000511603	ENSG00000249892	AC093857.1	lincRNA	0.0239177	0.337608	0.0942477	2
ENST00000508605	ENSG00000248434	AC107463.1	lincRNA	0.0183795	-0.355379	0.0391083	2
ENST00000501897	ENSG00000246130	AC107959.2	antisense	0.0388287	-0.322973	0.0938118	2
ENST00000547088	ENSG00000258214	AC108721.1	lincRNA	0.0273083	-0.341791	0.0162585	2
ENST00000542797	ENSG00000256258	AC117500.4	lincRNA	0.0173407	0.349776	0.0447152	2
ENST00000423224	ENSG00000237252	AC233981.1	processed_pseudogene	0.020312	-0.350335	-0.0501888	2
ENST00000542466	ENSG00000255737	AGAP2-AS1	antisense	0.0154787	0.36846	0.0936791	2
ENST00000445483	ENSG00000233739	AL031587.2	antisense	0.0176537	-0.353703	0.0129244	2
ENST00000405827	ENSG00000220748	AL032822.1	processed_pseudogene	0.0345053	0.323392	0.00436896	2
ENST00000420572	ENSG00000233358	AL035401.1	lincRNA	0.0189651	-0.348966	-0.0778847	2
ENST00000429211	ENSG00000226814	AL035407.1	processed_pseudogene	0.0383546	-0.316546	-0.0691415	2
ENST00000404462	ENSG00000219273	AL035555.1	processed_pseudogene	0.0359911	-0.325547	-0.0636162	2
ENST00000562834	ENSG00000261116	AL049555.1	sense_overlapping	0.00529367	0.403826	-0.0479383	2
ENST00000426764	ENSG00000225408	AL136980.1	antisense	0.0112564	-0.378506	0.054683	2
ENST00000407765	ENSG00000218857	AL137222.1	processed_pseudogene	0.0229558	0.339156	-0.0389092	2
ENST00000444292	ENSG00000232842	AL137845.2	processed_pseudogene	0.00531137	0.406369	0.0339769	2
ENST00000447508	ENSG00000232876	AL353596.1	antisense	0.0314402	0.32998	-0.00131783	2
ENST00000458202	ENSG00000234592	AL359845.1	processed_pseudogene	0.0137578	0.3721	-0.020567	2
ENST00000576232	ENSG00000224870	AL391244.1	processed_transcript	0.00927946	-0.378922	-0.0134831	2
ENST00000453778	ENSG00000243613	AL513523.4	antisense	0.0240698	0.34424	0.00312846	2
ENST00000436303	ENSG00000236677	AP000688.4	antisense	0.0247511	0.332566	-0.0707817	2
ENST00000529417	ENSG00000254989	AP001999.2	lincRNA	0.0158777	0.35917	0.0917979	2
ENST00000451418	ENSG00000233688	BX842559.2	processed_pseudogene	0.0334341	-0.322914	-0.0618168	2
ENST00000432974	ENSG00000230584	CCT5P2	pseudogene	0.0380745	-0.318804	0.0625531	2
ENST00000523992	ENSG00000173295	FAM86B3P	transcribed_unprocessed_pseudogene	0.0321922	-0.332597	-0.0443547	2
ENST00000338711	ENSG00000164845	FAM86FP	transcribed_unprocessed_pseudogene	0.00979643	0.37905	0.0762301	2
ENST00000485843	ENSG00000171084	FAM86JP	transcribed_unprocessed_pseudogene	0.00346653	-0.417999	0.0220422	2
ENST00000455617	ENSG00000229492	FO681548.1	processed_pseudogene	0.0138852	-0.367374	-0.0335831	2
ENST00000421840	ENSG00000238105	GOLGA2P5	transcribed_unprocessed_pseudogene	0.0395194	-0.327002	0.00454758	2
ENST00000383331	ENSG00000206344	HCG27	lincRNA	0.032867	-0.333539	0.0582934	2
ENST00000536914	ENSG00000255733	IFNG-AS1	antisense	0.00828967	-0.386791	-0.00180501	2
ENST00000419258	ENSG00000237556	KCND3-AS1	antisense	0.0144937	-0.361795	-0.0163705	2
ENST00000412119	ENSG00000226903	LINC00354	lincRNA	0.0146438	-0.369417	-0.0774176	2
ENST00000549830	ENSG00000258279	LINC00592	lincRNA	0.0163523	-0.361473	-0.00588388	2
ENST00000561521	ENSG00000261824	LINC00662	lincRNA	0.0165154	-0.364852	-0.0688916	2
ENST00000606742	ENSG00000242759	LINC00882	lincRNA	0.0305318	-0.331747	-0.0690899	2
ENST00000423232	ENSG00000224758	LINC01167	lincRNA	0.0124165	-0.37777	-0.0673475	2
ENST00000513273	ENSG00000251027	LINC01950	lincRNA	0.0267107	0.34563	0.0475945	2
ENST00000557729	ENSG00000258910	LINC01956	lincRNA	0.0296581	-0.339166	-0.0357215	2
ENST00000515181	ENSG00000251329	LINC02353	lincRNA	0.00595819	-0.408527	0.0659193	2
ENST00000504402	ENSG00000245468	LINC02447	lincRNA	0.0349604	-0.325116	0.0186603	2
ENST00000460249	ENSG00000175061	LRRC75A-AS1	processed_transcript	0.00259884	-0.437279	-0.041805	2
ENST00000470491	ENSG00000175061	LRRC75A-AS1	processed_transcript	0.0150457	-0.360909	-0.0125581	2
ENST00000472367	ENSG00000175061	LRRC75A-AS1	processed_transcript	0.00483162	-0.39978	-0.0892919	2
ENST00000475947	ENSG00000175061	LRRC75A-AS1	processed_transcript	0.0124804	-0.371614	-0.0154161	2
ENST00000475953	ENSG00000175061	LRRC75A-AS1	processed_transcript	0.00476267	-0.408339	-0.0217405	2
ENST00000477249	ENSG00000175061	LRRC75A-AS1	processed_transcript	0.0100703	-0.380025	-0.00951703	2
ENST00000478103	ENSG00000175061	LRRC75A-AS1	processed_transcript	0.00442987	-0.410304	-0.0540476	2
ENST00000480811	ENSG00000175061	LRRC75A-AS1	processed_transcript	0.0029408	-0.433131	-0.0268272	2
ENST00000481027	ENSG00000175061	LRRC75A-AS1	processed_transcript	0.00473162	-0.410081	-0.0219822	2
ENST00000481898	ENSG00000175061	LRRC75A-AS1	processed_transcript	0.00474392	-0.409878	-0.011676	2
ENST00000483140	ENSG00000175061	LRRC75A-AS1	processed_transcript	0.00473162	-0.410632	-0.0333384	2
ENST00000484836	ENSG00000175061	LRRC75A-AS1	processed_transcript	0.00305687	-0.430146	-0.0351685	2
ENST00000487066	ENSG00000175061	LRRC75A-AS1	processed_transcript	0.00260595	-0.437957	-0.0321616	2
ENST00000491009	ENSG00000175061	LRRC75A-AS1	processed_transcript	0.00484497	-0.406084	-0.00154987	2
ENST00000492250	ENSG00000175061	LRRC75A-AS1	processed_transcript	0.00144047	-0.453565	-0.0235335	2
ENST00000497774	ENSG00000175061	LRRC75A-AS1	processed_transcript	0.00644996	-0.393171	-0.0311013	2
ENST00000578757	ENSG00000175061	LRRC75A-AS1	processed_transcript	0.00366793	-0.423739	-0.0399883	2
ENST00000579473	ENSG00000175061	LRRC75A-AS1	processed_transcript	0.015913	-0.357198	-0.0472846	2
ENST00000580180	ENSG00000175061	LRRC75A-AS1	processed_transcript	0.0100858	-0.381409	-0.0266618	2
ENST00000580770	ENSG00000175061	LRRC75A-AS1	processed_transcript	0.0113609	-0.373052	-0.0477927	2
ENST00000581718	ENSG00000175061	LRRC75A-AS1	processed_transcript	0.0136445	-0.363269	-0.0660082	2
ENST00000581913	ENSG00000175061	LRRC75A-AS1	processed_transcript	0.00378022	-0.422598	-0.0233948	2
ENST00000582911	ENSG00000175061	LRRC75A-AS1	processed_transcript	0.0114841	-0.373954	-0.00939944	2
ENST00000583400	ENSG00000175061	LRRC75A-AS1	processed_transcript	0.0369899	-0.318586	-0.0424823	2
ENST00000584141	ENSG00000175061	LRRC75A-AS1	processed_transcript	0.0123219	-0.367278	-0.0579525	2
ENST00000584177	ENSG00000175061	LRRC75A-AS1	processed_transcript	0.00671607	-0.396443	-0.0730269	2
ENST00000584926	ENSG00000175061	LRRC75A-AS1	processed_transcript	0.00504803	-0.40604	-0.0341748	2
ENST00000445415	ENSG00000223749	MIR503HG	processed_transcript	0.0222696	-0.341172	-0.0234648	2
ENST00000445390	ENSG00000238076	MRPL48P1	pseudogene	0.0286941	-0.327901	0.0831584	2
ENST00000437558	ENSG00000225803	MRPS11P1	processed_pseudogene	0.0248307	-0.338631	0.0244383	2
ENST00000584100	ENSG00000229590	MSX2P1	processed_pseudogene	0.0343404	-0.324606	-0.0653727	2
ENST00000474250	ENSG00000239213	NCK1-AS1	antisense	0.0249249	-0.344323	-0.0806697	2
ENST00000335274	ENSG00000105988	NHP2P1	processed_pseudogene	0.0258631	-0.331124	0.0152497	2
ENST00000432782	ENSG00000232913	PLCE1-AS2	antisense	0.0144129	-0.371658	-0.0258983	2
ENST00000438899	ENSG00000232913	PLCE1-AS2	antisense	0.0260826	-0.33725	0.0656128	2
ENST00000450418	ENSG00000229241	PNPT1P1	pseudogene	0.00618247	-0.402264	-0.0193528	2
ENST00000416209	ENSG00000224424	PRKAR2A-AS1	antisense	0.0234668	0.347197	-0.0420458	2
ENST00000444529	ENSG00000182873	PRKCZ-AS1	antisense	0.0097772	0.378461	0.044426	2
ENST00000577545	ENSG00000264954	PRR29-AS1	lincRNA	0.0158463	0.363396	-0.0915291	2
ENST00000429685	ENSG00000227890	PSMA2P3	pseudogene	0.00934882	-0.373235	-0.0421661	2
ENST00000433951	ENSG00000223741	PSMD4P1	pseudogene	0.0371395	-0.323403	-0.00933236	2
ENST00000412425	ENSG00000225449	RAB6C-AS1	transcribed_unprocessed_pseudogene	0.016999	-0.357649	0.0171845	2
ENST00000498327	ENSG00000221344	removed	unclassified	0.0104266	0.37751	0.0233166	2
ENST00000411358	ENSG00000223290	RNA5SP107	rRNA	0.0443307	0.315972	0.0794143	2
ENST00000364599	ENSG00000201469	RNA5SP379	rRNA	0.0190271	-0.356068	-0.0210633	2
ENST00000516997	ENSG00000252806	RNA5SP420	rRNA	0.0155933	0.361908	0.0250376	2
ENST00000391127	ENSG00000212429	RNU11-6P	snRNA	0.0194566	-0.356978	-0.0759421	2
ENST00000364951	ENSG00000201821	RNU4-9P	snRNA	0.0183848	0.356272	0.0664064	2
ENST00000451612	ENSG00000240370	RPL13P5	transcribed_processed_pseudogene	0.01578	-0.364434	-0.0520166	2
ENST00000326586	ENSG00000181524	RPL24P4	processed_pseudogene	0.015927	-0.354132	-0.0419005	2
ENST00000488441	ENSG00000232888	RPS11P5	pseudogene	0.0114746	-0.374825	0.012152	2
ENST00000483163	ENSG00000232871	SEC1P	unitary_pseudogene	0.0158122	0.361194	0.0921879	2
ENST00000364359	ENSG00000199473	SNORA63D	snoRNA	0.0158958	0.360702	-0.0702938	2
ENST00000364359	ENSG00000252102	SNORA63D	snoRNA	0.0155512	0.361722	-0.0765131	2
ENST00000391232	ENSG00000212534	SNORD70	snoRNA	0.0141908	0.370123	-0.0111512	2
ENST00000391232	ENSG00000212534	SNORD70	snoRNA	0.00714887	0.398354	-0.0350984	2
ENST00000391250	ENSG00000275084	SNORD91B	snoRNA	0.0404669	0.325089	0.0789956	2
ENST00000608459	ENSG00000275084	SNORD91B	snoRNA	0.0366297	0.329081	0.078117	2
ENST00000408612	ENSG00000221539	SNORD99	snoRNA	0.0194231	0.356517	-0.0437048	2
ENST00000499137	ENSG00000246985	SOCS2-AS1	processed_transcript	0.0177348	-0.358596	-0.0357129	2
ENST00000500986	ENSG00000246985	SOCS2-AS1	processed_transcript	0.033761	-0.328571	0.0115075	2
ENST00000547845	ENSG00000246985	SOCS2-AS1	processed_transcript	0.0160275	-0.355799	-0.044678	2
ENST00000416860	ENSG00000238164	TNFRSF14-AS1	antisense	0.0360881	0.32852	-0.0693504	2
ENST00000391308	ENSG00000212610	U3_chr1	snoRNA	0.0151498	0.356966	-0.0106757	2
ENST00000391308	ENSG00000199666	U3_Chr1	snoRNA	0.0156077	0.355492	-0.0131663	2
ENST00000391237	ENSG00000212539	U3_chr18	snoRNA	0.0409524	0.31733	0.092572	2
ENST00000500538	ENSG00000248049	UBA6-AS1	antisense	0.0304644	-0.337201	-0.0310619	2
ENST00000514109	ENSG00000248049	UBA6-AS1	antisense	0.0112	-0.380057	-0.0519655	2
ENST00000362645	ENSG00000199515	Y_RNA	Y RNA	0.028688	0.333237	0.0486566	2
ENST00000362645	ENSG00000199515	Y_RNA_chr22	Y RNA	0.0337134	0.325888	0.0700661	2
ENST00000417792	ENSG00000234979	Z82185.1	antisense	0.0273115	-0.342691	0.0937363	2
ENST00000422972	ENSG00000226471	Z93930.2	antisense	0.00912646	0.377908	-0.0275685	2
ENST00000342688	ENSG00000183432	ZBTB8OSP1	processed_pseudogene	0.0364494	-0.331893	-0.0918991	2
ENST00000420803	ENSG00000213742	ZNF337-AS1	antisense	0.0382518	0.316758	0.051238	2
ENST00000513551	ENSG00000251339	AC017091.1	lincRNA	0.033613	-0.328739	0.223634	3
ENST00000507366	ENSG00000184188	AC026410.1	processed_pseudogene	0.0312601	0.33527	-0.138728	3
ENST00000547009	ENSG00000257509	AC073487.1	sense_intronic	0.0138227	-0.371552	0.279806	3
ENST00000580699	ENSG00000264151	AC090403.1	lincRNA	0.0154089	0.36078	-0.123997	3
ENST00000582108	ENSG00000264151	AC090403.1	lincRNA	0.0133507	0.367442	-0.126201	3
ENST00000582893	ENSG00000264151	AC090403.1	lincRNA	0.0288743	0.334601	-0.122609	3
ENST00000570269	ENSG00000259976	AC093010.3	3prime_overlapping_ncRNA	0.0093435	0.387632	-0.153959	3
ENST00000522123	ENSG00000253836	AC105031.2	lincRNA	0.0191327	-0.352854	0.159637	3
ENST00000427885	ENSG00000235695	AC130472.1	processed_pseudogene	0.0277378	0.343588	-0.155454	3
ENST00000598588	ENSG00000274748	AC233702.11	unprocessed_pseudogene	0.0154982	-0.363529	0.12456	3
ENST00000601022	ENSG00000241158	ADAMTS9-AS1	antisense	0.0080812	-0.389978	0.100696	3
ENST00000530126	ENSG00000254699	AP003097.2	lincRNA	0.0364161	-0.329413	0.233224	3
ENST00000417255	ENSG00000213435	ATP6V0CP3	processed_pseudogene	0.0290268	0.337995	-0.123565	3
ENST00000614401	ENSG00000278768	BACE1-AS	antisense	0.0361568	0.324031	-0.106261	3
ENST00000444188	ENSG00000226445	BX322234.1	antisense	0.0372985	0.321542	-0.123081	3
ENST00000332359	ENSG00000183171	BX322650.1	processed_pseudogene	0.00970585	-0.373335	0.117428	3
ENST00000432407	ENSG00000224786	CETN4P	unitary_pseudogene	0.0240965	-0.330943	0.162855	3
ENST00000554631	ENSG00000235706	DICER1-AS1	antisense	0.0388546	0.321812	-0.129123	3
ENST00000441125	ENSG00000237556	KCND3-AS1	antisense	0.0159299	-0.355178	0.196962	3
ENST00000414189	ENSG00000231231	LINC01423	lincRNA	0.027923	-0.346305	0.152933	3
ENST00000577207	ENSG00000266875	RN7SL408P	misc_RNA	0.0275748	-0.323153	0.114458	3
ENST00000365370	ENSG00000202240	RNU6-737P	snRNA	0.0325219	-0.338267	0.158757	3
ENST00000516607	ENSG00000252416	RNU6-885P	snRNA	0.0349549	-0.330835	0.115407	3
ENST00000434334	ENSG00000223873	SAP18P2	pseudogene	0.0298261	-0.33331	0.179351	3
ENST00000365405	ENSG00000207047	SNORD51	snoRNA	0.0305919	-0.334524	0.110876	3
ENST00000618775	ENSG00000259429	UBE2Q2P2	transcribed_unprocessed_pseudogene	0.0359715	0.319845	-0.139261	3

## Sheet: Data 7
Table 1	median node.degree	median node.strength	median node.weightedCF
Protein Coding	4	1.99	0.84
ncRNA	4	1.93	0.84
mitochondrial	4	2.34	0.78
ROS responsive	4	2.06	0.84
RAPA responsive	4	2.275	0.74
All Age transcripts	4	1.99	0.84
Gene ID	Biotype	LA direction	4h RAPA	24h RAPA	18hr ROS	mitochondrial?	module.membership	KD.membership	node.degree	node.strength	node.weightedCF	S1(min.alpha=0.2)	S1(max.alpha=0.47)	S2(min.alpha=0.6)	S2(max.alpha=0.88)	S3(min.alpha=0.89)	S3(max.alpha=0.97)	S4(min.alpha=1.08)	S4(max.alpha=1.48)	S5(min.alpha=1.6)	S5(max.alpha=1.66)	S6(min.alpha=2.34)	S6(max.alpha=3.36)	S7(min.alpha=Inf)	S7(max.alpha=Inf)	c1_2	c1_3	c1_4	c1_5	c1_6	c1_7	c1_8	c1_9	c1_10	c1_11	c1_12	c1_13	c1_14	c1_15	c1_16	c1_17	c1_18	c1_19	c1_20	c1_21	c1_22	c1_23	c1_24	c1_25
WBP2	protein	0.2514	1.1654	1.13897	1.66		c1_2,c1_6,c1_17	c1_1,c1_2,c1_6,c1_17	49	30.3202	0.0890435	c1_17	c1_17	c1_17	c1_17	c1_17	c1_17	c1_6	c1_6	c1_6	c1_6	c1_6	c1_6	c1_1	c1_1	YES				YES											YES
SF3A1	protein	0.186486	-1.13367	ns	1.55		c1_2,c1_6,c1_17	c1_1,c1_2,c1_6,c1_17	45	28.5419	0.0968695	c1_17	c1_17	c1_17	c1_17	c1_17	c1_17	c1_6	c1_6	c1_6	c1_6	c1_6	c1_6	c1_1	c1_1	YES				YES											YES
NFIC	protein	0.281945	ns	ns	-1.78		c1_2,c1_6,c1_17	c1_1,c1_2,c1_6	41	27.496	0.10425	c1_17	c1_17	c1_17	c1_17	c1_17	c1_17	c1_6	c1_6	c1_6	c1_6	c1_6	c1_6	c1_1	c1_1	YES				YES											YES
SCMH1	protein	0.208958	ns	1.0878	-1.33		c1_2,c1_6,c1_17	c1_1,c1_2,c1_6,c1_17	39	24.1494	0.10975	c1_17	c1_17	c1_17	c1_17	c1_17	c1_17	c1_6	c1_6	c1_6	c1_6	c1_6	c1_6	c1_1	c1_1	YES				YES											YES
ECSIT	protein	-0.238006	ns	ns	1.33	yes	c1_3,c1_9,c1_19	c1_1,c1_3,c1_9,c1_19	40	21.8515	0.104168	c1_19	c1_19	c1_19	c1_19	c1_19	c1_19	c1_19	c1_19	c1_19	c1_19	c1_3	c1_3	c1_1	c1_1		YES						YES										YES
LAMTOR5	protein	-0.275487	ns	ns	1.84		c1_5,c1_13	c1_1,c1_5,c1_13	38	21.5721	0.109931	c1_13	c1_13	c1_13	c1_13	c1_13	c1_13	c1_13	c1_13	c1_5	c1_5	c1_5	c1_5	c1_1	c1_1				YES								YES
KDM2A	protein	0.179174	ns	ns	1.32		c1_2,c1_6,c1_18,c1_24,c1_26	c1_18	31	19.9802	0.136726	c1_26	c1_26	c1_18	c1_18	c1_18	c1_18	c1_6	c1_6	c1_6	c1_6	c1_6	c1_6	c1_1	c1_1	YES				YES												YES						YES
AC004884.1	ncRNA	-0.317241	ns	ns	ns		c1_5,c1_12,c1_22	-	33	19.5948	0.123212	c1_22	c1_22	c1_22	c1_22	c1_12	c1_12	c1_12	c1_12	c1_5	c1_5	c1_5	c1_5	c1_1	c1_1				YES							YES										YES
RPS11P5	ncRNA	-0.374825	ns	ns	ns		c1_5,c1_13	c1_13	32	19.2736	0.128443	c1_13	c1_13	c1_13	c1_13	c1_13	c1_13	c1_13	c1_13	c1_5	c1_5	c1_5	c1_5	c1_1	c1_1				YES								YES
ATP5G3	protein	-0.35509	-1.21711	-1.33479	-1.53	yes	c1_3,c1_8	c1_8	31	18.6837	0.137013	c1_8	c1_8	c1_8	c1_8	c1_8	c1_8	c1_8	c1_8	c1_8	c1_8	c1_3	c1_3	c1_1	c1_1		YES					YES
TMEM94	protein	0.230969	ns	1.2119	-1.63		c1_2,c1_6,c1_18,c1_24,c1_26	c1_26	28	18.5725	0.152997	c1_26	c1_26	c1_18	c1_18	c1_18	c1_18	c1_6	c1_6	c1_6	c1_6	c1_6	c1_6	c1_1	c1_1	YES				YES												YES						YES
C12orf73	protein	-0.284741	ns	1.16482	-1.42		c1_5,c1_12,c1_21	c1_21	28	15.853	0.137112	c1_21	c1_21	c1_21	c1_21	c1_12	c1_12	c1_12	c1_12	c1_5	c1_5	c1_5	c1_5	c1_1	c1_1				YES							YES									YES
DCUN1D5	protein	-0.362733	-1.32697	-1.27234	ns		c1_4	c1_4	29	15.4783	0.145438	c1_4	c1_4	c1_4	c1_4	c1_4	c1_4	c1_4	c1_4	c1_4	c1_4	c1_4	c1_4	c1_1	c1_1			YES
NDUFAB1	protein	-0.204934	ns	ns	-1.78	yes	c1_3,c1_8	-	25	15.2207	0.166153	c1_8	c1_8	c1_8	c1_8	c1_8	c1_8	c1_8	c1_8	c1_8	c1_8	c1_3	c1_3	c1_1	c1_1		YES					YES
MRPS15	protein	-0.287319	-1.17495	-1.19107	ns	yes	c1_5,c1_12,c1_21	c1_21	25	14.2614	0.154723	c1_21	c1_21	c1_21	c1_21	c1_12	c1_12	c1_12	c1_12	c1_5	c1_5	c1_5	c1_5	c1_1	c1_1				YES							YES									YES
AGAP2-AS1	ncRNA	0.36846	ns	ns	ns		c1_5,c1_14	c1_14	25	14.1959	0.170876	c1_14	c1_14	c1_14	c1_14	c1_14	c1_14	c1_14	c1_14	c1_5	c1_5	c1_5	c1_5	c1_1	c1_1				YES									YES
ATP6V0A1	protein	0.198212	-1.10126	ns	2.04		c1_2,c1_6,c1_17	-	23	13.6743	0.175697	c1_17	c1_17	c1_17	c1_17	c1_17	c1_17	c1_6	c1_6	c1_6	c1_6	c1_6	c1_6	c1_1	c1_1	YES				YES											YES
RPL36	protein	-0.202079	ns	ns	ns		c1_5,c1_12,c1_22	-	23	13.6068	0.182362	c1_22	c1_22	c1_22	c1_22	c1_12	c1_12	c1_12	c1_12	c1_5	c1_5	c1_5	c1_5	c1_1	c1_1				YES							YES										YES
AC105046.1	ncRNA	0.355361	ns	ns	2.45		c1_5,c1_14	-	24	13.0767	0.181307	c1_14	c1_14	c1_14	c1_14	c1_14	c1_14	c1_14	c1_14	c1_5	c1_5	c1_5	c1_5	c1_1	c1_1				YES									YES
EIF2S2P4	ncRNA	-0.49318	-1.17566	ns	ns		c1_5,c1_13	-	24	13.059	0.172977	c1_13	c1_13	c1_13	c1_13	c1_13	c1_13	c1_13	c1_13	c1_5	c1_5	c1_5	c1_5	c1_1	c1_1				YES								YES
LSM10	protein	-0.275529	-1.25569	ns	ns		c1_3,c1_9,c1_19	-	26	12.784	0.164165	c1_19	c1_19	c1_19	c1_19	c1_19	c1_19	c1_19	c1_19	c1_19	c1_19	c1_3	c1_3	c1_1	c1_1		YES						YES										YES
AC109635.2	ncRNA	-0.325876	ns	ns	-		c1_5,c1_11	c1_11	23	12.5232	0.189136	c1_11	c1_11	c1_11	c1_11	c1_11	c1_11	c1_11	c1_11	c1_5	c1_5	c1_5	c1_5	c1_1	c1_1				YES						YES
BPTF	protein	0.300902	ns	ns	ns		c1_2,c1_6,c1_17	-	21	12.2421	0.200569	c1_17	c1_17	c1_17	c1_17	c1_17	c1_17	c1_6	c1_6	c1_6	c1_6	c1_6	c1_6	c1_1	c1_1	YES				YES											YES
NUMA1	protein	0.214441	1.14226	1.18411	-1.98		c1_2,c1_6,c1_18,c1_25	-	21	12.1874	0.200012	c1_25	c1_25	c1_18	c1_18	c1_18	c1_18	c1_6	c1_6	c1_6	c1_6	c1_6	c1_6	c1_1	c1_1	YES				YES												YES							YES
NXF1	protein	0.209769	ns	ns	2.32		c1_2,c1_6,c1_18,c1_24,c1_27	-	19	11.9804	0.214533	c1_27	c1_27	c1_18	c1_18	c1_18	c1_18	c1_6	c1_6	c1_6	c1_6	c1_6	c1_6	c1_1	c1_1	YES				YES												YES						YES
SDHB	protein	-0.245508	ns	-1.12228	ns	yes	c1_5,c1_15	-	19	11.6774	0.193339	c1_15	c1_15	c1_15	c1_15	c1_15	c1_15	c1_15	c1_15	c1_5	c1_5	c1_5	c1_5	c1_1	c1_1				YES										YES
AL121983.2	ncRNA	0.344609	ns	ns	ns		c1_5,c1_14	-	20	11.654	0.209965	c1_14	c1_14	c1_14	c1_14	c1_14	c1_14	c1_14	c1_14	c1_5	c1_5	c1_5	c1_5	c1_1	c1_1				YES									YES
NDUFS3	protein	-0.276596	-1.17075	-1.23542	-1.83	yes	c1_3,c1_8	-	18	11.5406	0.219297	c1_8	c1_8	c1_8	c1_8	c1_8	c1_8	c1_8	c1_8	c1_8	c1_8	c1_3	c1_3	c1_1	c1_1		YES					YES
PRRC2B	protein	0.249344	ns	1.19805	1.36		c1_2,c1_6,c1_18,c1_25	c1_25	20	11.2983	0.214747	c1_25	c1_25	c1_18	c1_18	c1_18	c1_18	c1_6	c1_6	c1_6	c1_6	c1_6	c1_6	c1_1	c1_1	YES				YES												YES							YES
GRHPR	protein	-0.225891	-1.07505	ns	-1.28	yes	c1_3,c1_9,c1_19	-	18	11.2369	0.222136	c1_19	c1_19	c1_19	c1_19	c1_19	c1_19	c1_19	c1_19	c1_19	c1_19	c1_3	c1_3	c1_1	c1_1		YES						YES										YES
COX4I1	protein	-0.314754	ns	ns	-1.82	yes	c1_5,c1_12,c1_21	-	18	11.0709	0.195675	c1_21	c1_21	c1_21	c1_21	c1_12	c1_12	c1_12	c1_12	c1_5	c1_5	c1_5	c1_5	c1_1	c1_1				YES							YES									YES
RBM5	protein	0.262136	ns	ns	1.37		c1_3,c1_9,c1_19	-	18	11.0536	0.228616	c1_19	c1_19	c1_19	c1_19	c1_19	c1_19	c1_19	c1_19	c1_19	c1_19	c1_3	c1_3	c1_1	c1_1		YES						YES										YES
SNORA70	ncRNA	-0.322517	ns	ns	ns		c1_5,c1_11	-	18	10.8988	0.231033	c1_11	c1_11	c1_11	c1_11	c1_11	c1_11	c1_11	c1_11	c1_5	c1_5	c1_5	c1_5	c1_1	c1_1				YES						YES
DUSP13	protein	-0.232363	ns	ns	1.45		c1_3,c1_9,c1_19	-	18	10.7076	0.23166	c1_19	c1_19	c1_19	c1_19	c1_19	c1_19	c1_19	c1_19	c1_19	c1_19	c1_3	c1_3	c1_1	c1_1		YES						YES										YES
AL158201.1	ncRNA	-0.390023	ns	ns	-		c1_4	-	19	10.6279	0.215016	c1_4	c1_4	c1_4	c1_4	c1_4	c1_4	c1_4	c1_4	c1_4	c1_4	c1_4	c1_4	c1_1	c1_1			YES
GPATCH8	protein	0.290303	ns	ns	1.28		c1_3,c1_9,c1_19	-	18	10.3795	0.234888	c1_19	c1_19	c1_19	c1_19	c1_19	c1_19	c1_19	c1_19	c1_19	c1_19	c1_3	c1_3	c1_1	c1_1		YES						YES										YES
LINC02545	ncRNA	0.33717	ns	ns	ns		c1_5,c1_14	-	17	10.2521	0.243372	c1_14	c1_14	c1_14	c1_14	c1_14	c1_14	c1_14	c1_14	c1_5	c1_5	c1_5	c1_5	c1_1	c1_1				YES									YES
PSMA5	protein	-0.267602	-1.12411	ns	1.84		c1_5,c1_16	c1_16	19	10.086	0.216224	c1_16	c1_16	c1_16	c1_16	c1_16	c1_16	c1_16	c1_16	c1_5	c1_5	c1_5	c1_5	c1_1	c1_1				YES											YES
ENO3	protein	-0.296631	ns	ns	-1.58		c1_3,c1_9,c1_19	-	17	9.55944	0.239754	c1_19	c1_19	c1_19	c1_19	c1_19	c1_19	c1_19	c1_19	c1_19	c1_19	c1_3	c1_3	c1_1	c1_1		YES						YES										YES
SNORD91B	ncRNA	0.329081	ns	ns	-		c1_2,c1_6,c1_17	-	16	9.39898	0.264838	c1_17	c1_17	c1_17	c1_17	c1_17	c1_17	c1_6	c1_6	c1_6	c1_6	c1_6	c1_6	c1_1	c1_1	YES				YES											YES
USE1	protein	-0.31154	ns	ns	2.4		c1_3,c1_9,c1_19	-	16	9.11481	0.230817	c1_19	c1_19	c1_19	c1_19	c1_19	c1_19	c1_19	c1_19	c1_19	c1_19	c1_3	c1_3	c1_1	c1_1		YES						YES										YES
RTTN	protein	0.319068	ns	-1.27562	-1.75		c1_3,c1_9,c1_19	-	15	9.05422	0.272839	c1_19	c1_19	c1_19	c1_19	c1_19	c1_19	c1_19	c1_19	c1_19	c1_19	c1_3	c1_3	c1_1	c1_1		YES						YES										YES
AC007848.1	ncRNA	0.340772	-1.15883	ns	ns		c1_5,c1_14	-	16	9.00698	0.262438	c1_14	c1_14	c1_14	c1_14	c1_14	c1_14	c1_14	c1_14	c1_5	c1_5	c1_5	c1_5	c1_1	c1_1				YES									YES
SNORD51	ncRNA	-0.334524	-1.61804	-1.29288	1.36		c1_5,c1_13	-	15	8.96899	0.261635	c1_13	c1_13	c1_13	c1_13	c1_13	c1_13	c1_13	c1_13	c1_5	c1_5	c1_5	c1_5	c1_1	c1_1				YES								YES
DUSP3	protein	-0.288567	ns	ns	2.71		c1_3,c1_9,c1_19	-	16	8.84986	0.256156	c1_19	c1_19	c1_19	c1_19	c1_19	c1_19	c1_19	c1_19	c1_19	c1_19	c1_3	c1_3	c1_1	c1_1		YES						YES										YES
AP1G1	protein	0.271865	-1.10905	ns	1.73		c1_2,c1_6,c1_17	-	14	8.81584	0.279485	c1_17	c1_17	c1_17	c1_17	c1_17	c1_17	c1_6	c1_6	c1_6	c1_6	c1_6	c1_6	c1_1	c1_1	YES				YES											YES
RNA5SP379	ncRNA	-0.356068	ns	ns	ns		c1_2,c1_6,c1_17	-	15	8.7197	0.272781	c1_17	c1_17	c1_17	c1_17	c1_17	c1_17	c1_6	c1_6	c1_6	c1_6	c1_6	c1_6	c1_1	c1_1	YES				YES											YES
COL15A1	protein	-0.271144	ns	ns	ns		c1_2,c1_7	-	16	8.56721	0.244742	c1_7	c1_7	c1_7	c1_7	c1_7	c1_7	c1_7	c1_7	c1_7	c1_7	c1_7	c1_7	c1_1	c1_1	YES					YES
MRPL17	protein	-0.250525	-1.2491	-1.16382	ns	yes	c1_5,c1_12,c1_21	-	14	8.55756	0.271756	c1_21	c1_21	c1_21	c1_21	c1_12	c1_12	c1_12	c1_12	c1_5	c1_5	c1_5	c1_5	c1_1	c1_1				YES							YES									YES
APOO	protein	-0.305541	ns	ns	-1.83	yes	c1_3,c1_8	-	13	8.5262	0.30987	c1_8	c1_8	c1_8	c1_8	c1_8	c1_8	c1_8	c1_8	c1_8	c1_8	c1_3	c1_3	c1_1	c1_1		YES					YES
UBAP2	protein	0.269677	ns	-1.14699	-1.69		c1_2,c1_6,c1_18,c1_24,c1_26	-	12	8.52337	0.339499	c1_26	c1_26	c1_18	c1_18	c1_18	c1_18	c1_6	c1_6	c1_6	c1_6	c1_6	c1_6	c1_1	c1_1	YES				YES												YES						YES
LARP4B	protein	0.329272	-1.17462	ns	1.36		c1_2,c1_6,c1_18,c1_24,c1_28	c1_28	15	8.41844	0.275371	c1_28	c1_28	c1_18	c1_18	c1_18	c1_18	c1_6	c1_6	c1_6	c1_6	c1_6	c1_6	c1_1	c1_1	YES				YES												YES						YES
HDAC6	protein	0.174644	ns	ns	-1.53		c1_2,c1_6,c1_18,c1_25	-	13	8.3582	0.311275	c1_25	c1_25	c1_18	c1_18	c1_18	c1_18	c1_6	c1_6	c1_6	c1_6	c1_6	c1_6	c1_1	c1_1	YES				YES												YES							YES
USMG5	protein	-0.26649	-1.11116	ns	1.53	yes	c1_5,c1_15	-	14	8.30006	0.262799	c1_15	c1_15	c1_15	c1_15	c1_15	c1_15	c1_15	c1_15	c1_5	c1_5	c1_5	c1_5	c1_1	c1_1				YES										YES
COPS9	protein	-0.282964	ns	ns	ns		c1_5,c1_12,c1_21	-	14	8.24327	0.263493	c1_21	c1_21	c1_21	c1_21	c1_12	c1_12	c1_12	c1_12	c1_5	c1_5	c1_5	c1_5	c1_1	c1_1				YES							YES									YES
SEC1P	ncRNA	0.361194	ns	ns	ns		c1_5,c1_14	-	15	8.23176	0.280078	c1_14	c1_14	c1_14	c1_14	c1_14	c1_14	c1_14	c1_14	c1_5	c1_5	c1_5	c1_5	c1_1	c1_1				YES									YES
NDUFB3	protein	-0.188895	ns	-1.33184	-1.57	yes	c1_5,c1_15	-	14	8.1923	0.276008	c1_15	c1_15	c1_15	c1_15	c1_15	c1_15	c1_15	c1_15	c1_5	c1_5	c1_5	c1_5	c1_1	c1_1				YES										YES
WBP11	protein	0.248446	-1.16507	ns	ns		c1_2,c1_6,c1_17	-	14	8.13728	0.295745	c1_17	c1_17	c1_17	c1_17	c1_17	c1_17	c1_6	c1_6	c1_6	c1_6	c1_6	c1_6	c1_1	c1_1	YES				YES											YES
AC233702.11	ncRNA	-0.363529	ns	ns	-		c1_2,c1_6,c1_17	-	15	8.01912	0.269274	c1_17	c1_17	c1_17	c1_17	c1_17	c1_17	c1_6	c1_6	c1_6	c1_6	c1_6	c1_6	c1_1	c1_1	YES				YES											YES
BEX2	protein	0.261618	ns	ns	ns		c1_5,c1_14	-	16	8.00728	0.270585	c1_14	c1_14	c1_14	c1_14	c1_14	c1_14	c1_14	c1_14	c1_5	c1_5	c1_5	c1_5	c1_1	c1_1				YES									YES
HCG27	ncRNA	-0.333539	ns	ns	-		c1_2,c1_6,c1_17	-	13	7.95561	0.307569	c1_17	c1_17	c1_17	c1_17	c1_17	c1_17	c1_6	c1_6	c1_6	c1_6	c1_6	c1_6	c1_1	c1_1	YES				YES											YES
SUV39H1	protein	0.257382	ns	-1.22718	-1.8		c1_2,c1_6,c1_17	-	12	7.77369	0.338319	c1_17	c1_17	c1_17	c1_17	c1_17	c1_17	c1_6	c1_6	c1_6	c1_6	c1_6	c1_6	c1_1	c1_1	YES				YES											YES
SNORD70	ncRNA	0.398354	ns	ns	-		c1_2,c1_6,c1_17	-	13	7.65184	0.321579	c1_17	c1_17	c1_17	c1_17	c1_17	c1_17	c1_6	c1_6	c1_6	c1_6	c1_6	c1_6	c1_1	c1_1	YES				YES											YES
RNU6-885P	ncRNA	-0.330835	ns	ns	-		c1_2,c1_6,c1_17	-	12	7.64395	0.330056	c1_17	c1_17	c1_17	c1_17	c1_17	c1_17	c1_6	c1_6	c1_6	c1_6	c1_6	c1_6	c1_1	c1_1	YES				YES											YES
SEC11A	protein	-0.227235	ns	1.10895	ns		c1_5,c1_13	-	13	7.51347	0.292446	c1_13	c1_13	c1_13	c1_13	c1_13	c1_13	c1_13	c1_13	c1_5	c1_5	c1_5	c1_5	c1_1	c1_1				YES								YES
RPS20	protein	-0.180412	-1.18542	ns	-1.48		c1_5,c1_12,c1_22	-	12	7.46506	0.337966	c1_22	c1_22	c1_22	c1_22	c1_12	c1_12	c1_12	c1_12	c1_5	c1_5	c1_5	c1_5	c1_1	c1_1				YES							YES										YES
PREX2	protein	-0.23128	ns	ns	ns		c1_2,c1_7	-	15	7.38073	0.224945	c1_7	c1_7	c1_7	c1_7	c1_7	c1_7	c1_7	c1_7	c1_7	c1_7	c1_7	c1_7	c1_1	c1_1	YES					YES
CCT2	protein	-0.251614	-1.17276	-1.25072	ns		c1_5,c1_16	-	13	7.31075	0.307652	c1_16	c1_16	c1_16	c1_16	c1_16	c1_16	c1_16	c1_16	c1_5	c1_5	c1_5	c1_5	c1_1	c1_1				YES											YES
DCUN1D4	protein	-0.221075	ns	ns	-1.47		c1_2,c1_6,c1_17	-	12	7.29856	0.330905	c1_17	c1_17	c1_17	c1_17	c1_17	c1_17	c1_6	c1_6	c1_6	c1_6	c1_6	c1_6	c1_1	c1_1	YES				YES											YES
ADAMTSL4	protein	0.272467	ns	ns	ns		c1_4	-	14	7.26394	0.295453	c1_4	c1_4	c1_4	c1_4	c1_4	c1_4	c1_4	c1_4	c1_4	c1_4	c1_4	c1_4	c1_1	c1_1			YES
TRIAP1	protein	-0.181735	ns	ns	1.7	yes	c1_5,c1_13	-	13	7.13658	0.307511	c1_13	c1_13	c1_13	c1_13	c1_13	c1_13	c1_13	c1_13	c1_5	c1_5	c1_5	c1_5	c1_1	c1_1				YES								YES
CXorf57	protein	0.577703	ns	ns	ns		c1_3,c1_9,c1_19	-	14	7.13529	0.291292	c1_19	c1_19	c1_19	c1_19	c1_19	c1_19	c1_19	c1_19	c1_19	c1_19	c1_3	c1_3	c1_1	c1_1		YES						YES										YES
SNORA63D	ncRNA	0.361722	ns	ns	1.35		c1_2,c1_6,c1_17	-	11	7.11465	0.365014	c1_17	c1_17	c1_17	c1_17	c1_17	c1_17	c1_6	c1_6	c1_6	c1_6	c1_6	c1_6	c1_1	c1_1	YES				YES											YES
TPI1P1	ncRNA	-0.36898	ns	-1.81247	ns		c1_3,c1_9,c1_19	-	13	7.06374	0.308793	c1_19	c1_19	c1_19	c1_19	c1_19	c1_19	c1_19	c1_19	c1_19	c1_19	c1_3	c1_3	c1_1	c1_1		YES						YES										YES
NDUFB2	protein	-0.223281	-1.07311	ns	-4.3	yes	c1_5,c1_15	-	12	6.99585	0.340416	c1_15	c1_15	c1_15	c1_15	c1_15	c1_15	c1_15	c1_15	c1_5	c1_5	c1_5	c1_5	c1_1	c1_1				YES										YES
MMADHC	protein	-0.225815	-1.11991	ns	ns	yes	c1_4	-	13	6.98846	0.309861	c1_4	c1_4	c1_4	c1_4	c1_4	c1_4	c1_4	c1_4	c1_4	c1_4	c1_4	c1_4	c1_1	c1_1			YES
CCDC69	protein	-0.216231	ns	ns	-		c1_3,c1_9,c1_19	-	12	6.98611	0.307518	c1_19	c1_19	c1_19	c1_19	c1_19	c1_19	c1_19	c1_19	c1_19	c1_19	c1_3	c1_3	c1_1	c1_1		YES						YES										YES
MGRN1	protein	0.222877	ns	ns	1.73		c1_2,c1_6,c1_17	-	11	6.97341	0.375611	c1_17	c1_17	c1_17	c1_17	c1_17	c1_17	c1_6	c1_6	c1_6	c1_6	c1_6	c1_6	c1_1	c1_1	YES				YES											YES
TMEM11	protein	-0.275548	-1.31114	-1.13252	ns	yes	c1_3,c1_9,c1_19	-	12	6.9396	0.339396	c1_19	c1_19	c1_19	c1_19	c1_19	c1_19	c1_19	c1_19	c1_19	c1_19	c1_3	c1_3	c1_1	c1_1		YES						YES										YES
POP4	protein	-0.246284	-1.19305	ns	-1.55		c1_5,c1_12,c1_23	c1_23	13	6.92201	0.318923	c1_23	c1_23	c1_23	c1_23	c1_12	c1_12	c1_12	c1_12	c1_5	c1_5	c1_5	c1_5	c1_1	c1_1				YES							YES											YES
CTH	protein	0.277966	ns	ns	2.55		c1_3,c1_10	-	14	6.70348	0.244984	c1_10	c1_10	c1_10	c1_10	c1_10	c1_10	c1_10	c1_10	c1_10	c1_10	c1_3	c1_3	c1_1	c1_1		YES							YES
PHF2	protein	0.240356	-1.10211	1.20157	ns		c1_2,c1_6,c1_18,c1_24,c1_26	-	10	6.54342	0.413786	c1_26	c1_26	c1_18	c1_18	c1_18	c1_18	c1_6	c1_6	c1_6	c1_6	c1_6	c1_6	c1_1	c1_1	YES				YES												YES						YES
ARFIP1	protein	-0.220523	ns	ns	ns		c1_2,c1_6,c1_17	-	12	6.48897	0.330272	c1_17	c1_17	c1_17	c1_17	c1_17	c1_17	c1_6	c1_6	c1_6	c1_6	c1_6	c1_6	c1_1	c1_1	YES				YES											YES
FRYL	protein	-0.238839	ns	ns	-1.57		c1_2,c1_6,c1_17	-	11	6.47995	0.361359	c1_17	c1_17	c1_17	c1_17	c1_17	c1_17	c1_6	c1_6	c1_6	c1_6	c1_6	c1_6	c1_1	c1_1	YES				YES											YES
COL3A1	protein	-0.282545	ns	ns	ns		c1_2,c1_7	-	12	6.47648	0.3188	c1_7	c1_7	c1_7	c1_7	c1_7	c1_7	c1_7	c1_7	c1_7	c1_7	c1_7	c1_7	c1_1	c1_1	YES					YES
COQ9	protein	-0.253109	ns	-1.19816	-1.7	yes	c1_3,c1_9,c1_19	-	11	6.47547	0.361119	c1_19	c1_19	c1_19	c1_19	c1_19	c1_19	c1_19	c1_19	c1_19	c1_19	c1_3	c1_3	c1_1	c1_1		YES						YES										YES
CHCHD3P3	ncRNA	-0.388979	-1.2099	-1.37733	-		c1_3,c1_8	-	11	6.43842	0.370719	c1_8	c1_8	c1_8	c1_8	c1_8	c1_8	c1_8	c1_8	c1_8	c1_8	c1_3	c1_3	c1_1	c1_1		YES					YES
UBL5	protein	-0.231826	ns	ns	-1.46		c1_5,c1_13	-	10	6.33801	0.386605	c1_13	c1_13	c1_13	c1_13	c1_13	c1_13	c1_13	c1_13	c1_5	c1_5	c1_5	c1_5	c1_1	c1_1				YES								YES
SNORD99	ncRNA	0.356517	ns	ns	-		c1_2,c1_6,c1_17	-	10	6.33	0.411364	c1_17	c1_17	c1_17	c1_17	c1_17	c1_17	c1_6	c1_6	c1_6	c1_6	c1_6	c1_6	c1_1	c1_1	YES				YES											YES
ZNF521	protein	-0.366885	ns	ns	-1.89		c1_2,c1_7	-	13	6.29856	0.30241	c1_7	c1_7	c1_7	c1_7	c1_7	c1_7	c1_7	c1_7	c1_7	c1_7	c1_7	c1_7	c1_1	c1_1	YES					YES
MAMSTR	protein	0.221279	ns	ns	-2.66		c1_2,c1_6,c1_17	-	10	6.2587	0.411024	c1_17	c1_17	c1_17	c1_17	c1_17	c1_17	c1_6	c1_6	c1_6	c1_6	c1_6	c1_6	c1_1	c1_1	YES				YES											YES
MRPL11	protein	-0.275058	ns	-1.12969	-1.65	yes	c1_5,c1_12,c1_21	-	10	6.11564	0.343435	c1_21	c1_21	c1_21	c1_21	c1_12	c1_12	c1_12	c1_12	c1_5	c1_5	c1_5	c1_5	c1_1	c1_1				YES							YES									YES
COL4A5	protein	0.289667	ns	ns	ns		c1_3,c1_9,c1_19	-	11	6.06619	0.366928	c1_19	c1_19	c1_19	c1_19	c1_19	c1_19	c1_19	c1_19	c1_19	c1_19	c1_3	c1_3	c1_1	c1_1		YES						YES										YES
GTDC1	protein	-0.267716	ns	ns	-1.86		c1_4	-	12	6.00348	0.340488	c1_4	c1_4	c1_4	c1_4	c1_4	c1_4	c1_4	c1_4	c1_4	c1_4	c1_4	c1_4	c1_1	c1_1			YES
TPM1	protein	-0.225113	ns	1.16317	1.61		c1_2,c1_6,c1_17	-	11	5.97796	0.354069	c1_17	c1_17	c1_17	c1_17	c1_17	c1_17	c1_6	c1_6	c1_6	c1_6	c1_6	c1_6	c1_1	c1_1	YES				YES											YES
USP54	protein	0.367403	ns	ns	-1.4	yes	c1_3,c1_9,c1_19	-	11	5.95457	0.355862	c1_19	c1_19	c1_19	c1_19	c1_19	c1_19	c1_19	c1_19	c1_19	c1_19	c1_3	c1_3	c1_1	c1_1		YES						YES										YES
FAM96A	protein	-0.253493	-1.13942	ns	-1.84		c1_3,c1_8	-	10	5.88424	0.394953	c1_8	c1_8	c1_8	c1_8	c1_8	c1_8	c1_8	c1_8	c1_8	c1_8	c1_3	c1_3	c1_1	c1_1		YES					YES
ZNF32	protein	-0.310269	ns	ns	ns		c1_4	-	11	5.87733	0.356202	c1_4	c1_4	c1_4	c1_4	c1_4	c1_4	c1_4	c1_4	c1_4	c1_4	c1_4	c1_4	c1_1	c1_1			YES
HAX1	protein	-0.283377	-1.14069	ns	1.66	yes	c1_5,c1_13	-	11	5.87679	0.365194	c1_13	c1_13	c1_13	c1_13	c1_13	c1_13	c1_13	c1_13	c1_5	c1_5	c1_5	c1_5	c1_1	c1_1				YES								YES
PLCE1-AS2	ncRNA	-0.374062	ns	ns	ns		c1_5,c1_11	-	10	5.84385	0.404047	c1_11	c1_11	c1_11	c1_11	c1_11	c1_11	c1_11	c1_11	c1_5	c1_5	c1_5	c1_5	c1_1	c1_1				YES						YES
RPRD2	protein	0.287418	-1.08631	1.12974	-1.57		c1_2,c1_6,c1_17	-	10	5.8192	0.413179	c1_17	c1_17	c1_17	c1_17	c1_17	c1_17	c1_6	c1_6	c1_6	c1_6	c1_6	c1_6	c1_1	c1_1	YES				YES											YES
CUX1	protein	0.194189	ns	ns	-1.47		c1_2,c1_6,c1_17	-	9	5.66768	0.448384	c1_17	c1_17	c1_17	c1_17	c1_17	c1_17	c1_6	c1_6	c1_6	c1_6	c1_6	c1_6	c1_1	c1_1	YES				YES											YES
AC006252.1	ncRNA	-0.365141	ns	ns	-1.83		c1_5,c1_13	-	11	5.59486	0.365694	c1_13	c1_13	c1_13	c1_13	c1_13	c1_13	c1_13	c1_13	c1_5	c1_5	c1_5	c1_5	c1_1	c1_1				YES								YES
SSU72	protein	-0.240391	ns	ns	-1.48		c1_5,c1_12,c1_22	-	10	5.55924	0.402257	c1_22	c1_22	c1_22	c1_22	c1_12	c1_12	c1_12	c1_12	c1_5	c1_5	c1_5	c1_5	c1_1	c1_1				YES							YES										YES
ECHDC2	protein	0.230199	ns	ns	ns	yes	c1_2,c1_6,c1_18,c1_25	-	10	5.55392	0.413982	c1_25	c1_25	c1_18	c1_18	c1_18	c1_18	c1_6	c1_6	c1_6	c1_6	c1_6	c1_6	c1_1	c1_1	YES				YES												YES							YES
CPSF7	protein	0.285421	-1.18909	ns	ns		c1_2,c1_6,c1_18,c1_25	-	10	5.55192	0.406612	c1_25	c1_25	c1_18	c1_18	c1_18	c1_18	c1_6	c1_6	c1_6	c1_6	c1_6	c1_6	c1_1	c1_1	YES				YES												YES							YES
MAPKAP1	protein	-0.240731	-1.11669	-1.16168	-1.36		c1_3,c1_9,c1_19	-	10	5.49259	0.356529	c1_19	c1_19	c1_19	c1_19	c1_19	c1_19	c1_19	c1_19	c1_19	c1_19	c1_3	c1_3	c1_1	c1_1		YES						YES										YES
CAMK2B	protein	0.233097	ns	ns	2.82		c1_2,c1_6,c1_17	-	8	5.49138	0.494573	c1_17	c1_17	c1_17	c1_17	c1_17	c1_17	c1_6	c1_6	c1_6	c1_6	c1_6	c1_6	c1_1	c1_1	YES				YES											YES
MAGED1	protein	0.22205	ns	ns	-2.79		c1_2,c1_6,c1_17	-	9	5.48366	0.445471	c1_17	c1_17	c1_17	c1_17	c1_17	c1_17	c1_6	c1_6	c1_6	c1_6	c1_6	c1_6	c1_1	c1_1	YES				YES											YES
EMC1	protein	0.285688	ns	-1.17061	ns		c1_2,c1_6,c1_18,c1_24,c1_28	-	9	5.45418	0.434571	c1_28	c1_28	c1_18	c1_18	c1_18	c1_18	c1_6	c1_6	c1_6	c1_6	c1_6	c1_6	c1_1	c1_1	YES				YES												YES						YES
AC007237.1	ncRNA	-0.394717	ns	1.12882	-		c1_2,c1_6,c1_17	-	10	5.45143	0.401196	c1_17	c1_17	c1_17	c1_17	c1_17	c1_17	c1_6	c1_6	c1_6	c1_6	c1_6	c1_6	c1_1	c1_1	YES				YES											YES
PSMB7	protein	-0.288537	ns	ns	2.38		c1_4	-	11	5.41457	0.372546	c1_4	c1_4	c1_4	c1_4	c1_4	c1_4	c1_4	c1_4	c1_4	c1_4	c1_4	c1_4	c1_1	c1_1			YES
ATP5I	protein	-0.264155	-1.17076	ns	-2.14	yes	c1_5,c1_15	-	9	5.40539	0.440006	c1_15	c1_15	c1_15	c1_15	c1_15	c1_15	c1_15	c1_15	c1_5	c1_5	c1_5	c1_5	c1_1	c1_1				YES										YES
GRSF1	protein	-0.337868	-1.1402	-1.12909	-1.2	yes	c1_4	-	9	5.38199	0.429149	c1_4	c1_4	c1_4	c1_4	c1_4	c1_4	c1_4	c1_4	c1_4	c1_4	c1_4	c1_4	c1_1	c1_1			YES
CHCHD3	protein	-0.305802	-1.21972	-1.17381	ns	yes	c1_3,c1_8	-	8	5.3369	0.487966	c1_8	c1_8	c1_8	c1_8	c1_8	c1_8	c1_8	c1_8	c1_8	c1_8	c1_3	c1_3	c1_1	c1_1		YES					YES
BLOC1S2	protein	-0.199456	ns	1.10336	4.58	yes	c1_5,c1_16	-	10	5.29076	0.405908	c1_16	c1_16	c1_16	c1_16	c1_16	c1_16	c1_16	c1_16	c1_5	c1_5	c1_5	c1_5	c1_1	c1_1				YES											YES
FO681548.1	ncRNA	-0.367374	-1.06572	ns	-		c1_5,c1_13	-	10	5.27032	0.40101	c1_13	c1_13	c1_13	c1_13	c1_13	c1_13	c1_13	c1_13	c1_5	c1_5	c1_5	c1_5	c1_1	c1_1				YES								YES
MRPS11	protein	-0.25981	ns	ns	-2.02	yes	c1_5,c1_13	-	9	5.25272	0.430419	c1_13	c1_13	c1_13	c1_13	c1_13	c1_13	c1_13	c1_13	c1_5	c1_5	c1_5	c1_5	c1_1	c1_1				YES								YES
MSL3	protein	-0.223038	ns	ns	1.76		c1_3,c1_9,c1_19	-	10	5.22517	0.345045	c1_19	c1_19	c1_19	c1_19	c1_19	c1_19	c1_19	c1_19	c1_19	c1_19	c1_3	c1_3	c1_1	c1_1		YES						YES										YES
CMC2	protein	-0.323923	-1.29604	ns	-2.16	yes	c1_5,c1_12,c1_21	-	9	5.22327	0.407659	c1_21	c1_21	c1_21	c1_21	c1_12	c1_12	c1_12	c1_12	c1_5	c1_5	c1_5	c1_5	c1_1	c1_1				YES							YES									YES
TMX1	protein	-0.18036	ns	-1.25744	-1.61		c1_2,c1_6,c1_17	-	9	5.20626	0.430402	c1_17	c1_17	c1_17	c1_17	c1_17	c1_17	c1_6	c1_6	c1_6	c1_6	c1_6	c1_6	c1_1	c1_1	YES				YES											YES
CELSR2	protein	0.252521	ns	ns	-2.71		c1_2,c1_6,c1_17	-	10	5.20055	0.397074	c1_17	c1_17	c1_17	c1_17	c1_17	c1_17	c1_6	c1_6	c1_6	c1_6	c1_6	c1_6	c1_1	c1_1	YES				YES											YES
TMEM266	protein	-0.287779	ns	ns	-1.81		c1_4	-	9	5.17686	0.434412	c1_4	c1_4	c1_4	c1_4	c1_4	c1_4	c1_4	c1_4	c1_4	c1_4	c1_4	c1_4	c1_1	c1_1			YES
SZRD1	protein	-0.232922	-1.05951	-1.10327	ns		c1_3,c1_9,c1_19	-	10	5.17666	0.373562	c1_19	c1_19	c1_19	c1_19	c1_19	c1_19	c1_19	c1_19	c1_19	c1_19	c1_3	c1_3	c1_1	c1_1		YES						YES										YES
SF3B5	protein	-0.262071	-1.16137	ns	ns		c1_5,c1_12,c1_22	-	9	5.14736	0.431179	c1_22	c1_22	c1_22	c1_22	c1_12	c1_12	c1_12	c1_12	c1_5	c1_5	c1_5	c1_5	c1_1	c1_1				YES							YES										YES
UQCRH	protein	-0.275179	ns	ns	-2.07	yes	c1_5,c1_15	-	8	5.05176	0.475561	c1_15	c1_15	c1_15	c1_15	c1_15	c1_15	c1_15	c1_15	c1_5	c1_5	c1_5	c1_5	c1_1	c1_1				YES										YES
LGR5	protein	0.237893	ns	ns	ns		c1_3,c1_10	-	9	5.02503	0.366193	c1_10	c1_10	c1_10	c1_10	c1_10	c1_10	c1_10	c1_10	c1_10	c1_10	c1_3	c1_3	c1_1	c1_1		YES							YES
PPIB	protein	-0.25814	ns	ns	ns	yes	c1_2,c1_7	-	10	4.95235	0.324023	c1_7	c1_7	c1_7	c1_7	c1_7	c1_7	c1_7	c1_7	c1_7	c1_7	c1_7	c1_7	c1_1	c1_1	YES					YES
SCAF4	protein	0.183134	-1.2872	ns	ns		c1_2,c1_6,c1_17	-	7	4.89291	0.543074	c1_17	c1_17	c1_17	c1_17	c1_17	c1_17	c1_6	c1_6	c1_6	c1_6	c1_6	c1_6	c1_1	c1_1	YES				YES											YES
HEXIM2	protein	-0.289856	ns	ns	-1.49		c1_3,c1_9,c1_19	-	9	4.79852	0.438731	c1_19	c1_19	c1_19	c1_19	c1_19	c1_19	c1_19	c1_19	c1_19	c1_19	c1_3	c1_3	c1_1	c1_1		YES						YES										YES
ATG3	protein	-0.232772	-1.22958	-1.12182	ns		c1_5,c1_12,c1_23	-	8	4.77484	0.481284	c1_23	c1_23	c1_23	c1_23	c1_12	c1_12	c1_12	c1_12	c1_5	c1_5	c1_5	c1_5	c1_1	c1_1				YES							YES											YES
HUWE1	protein	0.220423	ns	ns	-2.09		c1_2,c1_6,c1_18,c1_24,c1_26	-	7	4.76789	0.548022	c1_26	c1_26	c1_18	c1_18	c1_18	c1_18	c1_6	c1_6	c1_6	c1_6	c1_6	c1_6	c1_1	c1_1	YES				YES												YES						YES
RNA5SP397	ncRNA	-0.329454	ns	ns	-		c1_5,c1_11	-	9	4.76782	0.4435	c1_11	c1_11	c1_11	c1_11	c1_11	c1_11	c1_11	c1_11	c1_5	c1_5	c1_5	c1_5	c1_1	c1_1				YES						YES
CIRBP	protein	0.302706	1.16183	1.38609	2.45		c1_2,c1_6,c1_18,c1_24,c1_28	-	9	4.75447	0.462967	c1_28	c1_28	c1_18	c1_18	c1_18	c1_18	c1_6	c1_6	c1_6	c1_6	c1_6	c1_6	c1_1	c1_1	YES				YES												YES						YES
COX7A2	protein	-0.291748	-1.13055	ns	2.48	yes	c1_3,c1_8	-	8	4.74665	0.491939	c1_8	c1_8	c1_8	c1_8	c1_8	c1_8	c1_8	c1_8	c1_8	c1_8	c1_3	c1_3	c1_1	c1_1		YES					YES
TIMM8B	protein	-0.261593	ns	ns	ns	yes	c1_5,c1_12,c1_21	-	9	4.72436	0.428067	c1_21	c1_21	c1_21	c1_21	c1_12	c1_12	c1_12	c1_12	c1_5	c1_5	c1_5	c1_5	c1_1	c1_1				YES							YES									YES
PSMA2P3	ncRNA	-0.373235	-1.16795	-1.25969	-		c1_5,c1_12,c1_22	-	8	4.6812	0.477688	c1_22	c1_22	c1_22	c1_22	c1_12	c1_12	c1_12	c1_12	c1_5	c1_5	c1_5	c1_5	c1_1	c1_1				YES							YES										YES
TNFRSF14-AS1	ncRNA	0.32852	ns	ns	-		c1_5,c1_14	-	9	4.6307	0.419593	c1_14	c1_14	c1_14	c1_14	c1_14	c1_14	c1_14	c1_14	c1_5	c1_5	c1_5	c1_5	c1_1	c1_1				YES									YES
LAMTOR2	protein	-0.224138	ns	ns	-1.78		c1_5,c1_12,c1_22	-	8	4.63059	0.488077	c1_22	c1_22	c1_22	c1_22	c1_12	c1_12	c1_12	c1_12	c1_5	c1_5	c1_5	c1_5	c1_1	c1_1				YES							YES										YES
AP001999.2	ncRNA	0.35917	ns	ns	-		c1_5,c1_14	-	8	4.61167	0.484165	c1_14	c1_14	c1_14	c1_14	c1_14	c1_14	c1_14	c1_14	c1_5	c1_5	c1_5	c1_5	c1_1	c1_1				YES									YES
PAAF1	protein	0.24099	ns	ns	-1.73		c1_3,c1_9,c1_19	-	9	4.57024	0.452418	c1_19	c1_19	c1_19	c1_19	c1_19	c1_19	c1_19	c1_19	c1_19	c1_19	c1_3	c1_3	c1_1	c1_1		YES						YES										YES
HPGD	protein	0.227797	ns	ns	-2.32		c1_3,c1_9,c1_19	-	10	4.56421	0.39667	c1_19	c1_19	c1_19	c1_19	c1_19	c1_19	c1_19	c1_19	c1_19	c1_19	c1_3	c1_3	c1_1	c1_1		YES						YES										YES
EXOSC10	protein	0.279811	-1.15145	-1.12221	1.28		c1_3,c1_9,c1_19	-	8	4.54757	0.490685	c1_19	c1_19	c1_19	c1_19	c1_19	c1_19	c1_19	c1_19	c1_19	c1_19	c1_3	c1_3	c1_1	c1_1		YES						YES										YES
NCOA6	protein	0.23875	-1.15664	ns	ns		c1_2,c1_6,c1_18,c1_24,c1_27	-	8	4.50029	0.501616	c1_27	c1_27	c1_18	c1_18	c1_18	c1_18	c1_6	c1_6	c1_6	c1_6	c1_6	c1_6	c1_1	c1_1	YES				YES												YES						YES
PNO1	protein	-0.243632	-1.30426	-1.37065	1.63		c1_5,c1_16	-	8	4.49178	0.482957	c1_16	c1_16	c1_16	c1_16	c1_16	c1_16	c1_16	c1_16	c1_5	c1_5	c1_5	c1_5	c1_1	c1_1				YES											YES
RPS19BP1	protein	-0.194634	-1.26361	ns	-1.47		c1_5,c1_12,c1_21	-	9	4.46925	0.441989	c1_21	c1_21	c1_21	c1_21	c1_12	c1_12	c1_12	c1_12	c1_5	c1_5	c1_5	c1_5	c1_1	c1_1				YES							YES									YES
PHC3	protein	0.258425	ns	ns	1.88		c1_5,c1_12,c1_21	-	7	4.4663	0.486874	c1_21	c1_21	c1_21	c1_21	c1_12	c1_12	c1_12	c1_12	c1_5	c1_5	c1_5	c1_5	c1_1	c1_1				YES							YES									YES
NT5C2	protein	0.296381	ns	ns	1.57		c1_3,c1_9,c1_19	-	8	4.45502	0.482737	c1_19	c1_19	c1_19	c1_19	c1_19	c1_19	c1_19	c1_19	c1_19	c1_19	c1_3	c1_3	c1_1	c1_1		YES						YES										YES
DENND5A	protein	-0.230117	ns	1.12408	1.46		c1_3,c1_9,c1_19	-	9	4.44577	0.423803	c1_19	c1_19	c1_19	c1_19	c1_19	c1_19	c1_19	c1_19	c1_19	c1_19	c1_3	c1_3	c1_1	c1_1		YES						YES										YES
PNPT1P1	ncRNA	-0.402264	ns	-1.49161	-		c1_2,c1_6,c1_17	-	7	4.41816	0.533775	c1_17	c1_17	c1_17	c1_17	c1_17	c1_17	c1_6	c1_6	c1_6	c1_6	c1_6	c1_6	c1_1	c1_1	YES				YES											YES
NDUFB9	protein	-0.327678	-1.13366	ns	2.17	yes	c1_3,c1_8	-	7	4.41092	0.534017	c1_8	c1_8	c1_8	c1_8	c1_8	c1_8	c1_8	c1_8	c1_8	c1_8	c1_3	c1_3	c1_1	c1_1		YES					YES
AC117394.2	ncRNA	-0.3243	ns	ns	-		c1_5,c1_11	-	9	4.39839	0.452215	c1_11	c1_11	c1_11	c1_11	c1_11	c1_11	c1_11	c1_11	c1_5	c1_5	c1_5	c1_5	c1_1	c1_1				YES						YES
AC007899.1	ncRNA	-0.365064	-1.21647	ns	ns		c1_2,c1_6,c1_17	-	8	4.33799	0.489779	c1_17	c1_17	c1_17	c1_17	c1_17	c1_17	c1_6	c1_6	c1_6	c1_6	c1_6	c1_6	c1_1	c1_1	YES				YES											YES
TMEM134	protein	-0.215677	ns	ns	-2.05		c1_5,c1_12,c1_21	-	7	4.31838	0.544232	c1_21	c1_21	c1_21	c1_21	c1_12	c1_12	c1_12	c1_12	c1_5	c1_5	c1_5	c1_5	c1_1	c1_1				YES							YES									YES
TENM3	protein	0.314937	ns	ns	-1.55		c1_3,c1_10	-	9	4.30959	0.396999	c1_10	c1_10	c1_10	c1_10	c1_10	c1_10	c1_10	c1_10	c1_10	c1_10	c1_3	c1_3	c1_1	c1_1		YES							YES
AC073487.1	ncRNA	-0.371552	ns	ns	-		c1_2,c1_6,c1_17	-	10	4.28192	0.38813	c1_17	c1_17	c1_17	c1_17	c1_17	c1_17	c1_6	c1_6	c1_6	c1_6	c1_6	c1_6	c1_1	c1_1	YES				YES											YES
EPB41L3	protein	0.295473	ns	ns	ns		c1_3,c1_9,c1_19	-	9	4.25277	0.430755	c1_19	c1_19	c1_19	c1_19	c1_19	c1_19	c1_19	c1_19	c1_19	c1_19	c1_3	c1_3	c1_1	c1_1		YES						YES										YES
ARFGAP2	protein	0.27369	ns	ns	1.93		c1_2,c1_6,c1_18,c1_25	-	7	4.23295	0.539485	c1_25	c1_25	c1_18	c1_18	c1_18	c1_18	c1_6	c1_6	c1_6	c1_6	c1_6	c1_6	c1_1	c1_1	YES				YES												YES							YES
RPL24P4	ncRNA	-0.354132	ns	ns	-		c1_5,c1_13	-	7	4.19944	0.539631	c1_13	c1_13	c1_13	c1_13	c1_13	c1_13	c1_13	c1_13	c1_5	c1_5	c1_5	c1_5	c1_1	c1_1				YES								YES
LINC01167	ncRNA	-0.37777	ns	ns	ns		c1_5,c1_11	-	9	4.17945	0.458021	c1_11	c1_11	c1_11	c1_11	c1_11	c1_11	c1_11	c1_11	c1_5	c1_5	c1_5	c1_5	c1_1	c1_1				YES						YES
UQCR11	protein	-0.254845	ns	ns	-2.39	yes	c1_5,c1_13	-	7	4.14186	0.536718	c1_13	c1_13	c1_13	c1_13	c1_13	c1_13	c1_13	c1_13	c1_5	c1_5	c1_5	c1_5	c1_1	c1_1				YES								YES
TMTC4	protein	-0.226534	ns	1.57023	-1.64		c1_3,c1_9,c1_19	-	8	4.13341	0.484816	c1_19	c1_19	c1_19	c1_19	c1_19	c1_19	c1_19	c1_19	c1_19	c1_19	c1_3	c1_3	c1_1	c1_1		YES						YES										YES
PLAG1	protein	0.414285	ns	ns	ns		c1_3,c1_9,c1_19	-	8	4.1237	0.481367	c1_19	c1_19	c1_19	c1_19	c1_19	c1_19	c1_19	c1_19	c1_19	c1_19	c1_3	c1_3	c1_1	c1_1		YES						YES										YES
COA4	protein	-0.344555	-1.17052	-1.26089	-1.52	yes	c1_5,c1_13	-	7	4.10501	0.54553	c1_13	c1_13	c1_13	c1_13	c1_13	c1_13	c1_13	c1_13	c1_5	c1_5	c1_5	c1_5	c1_1	c1_1				YES								YES
PCNT	protein	0.266211	1.26748	ns	-1.32		c1_3,c1_9,c1_19	-	8	4.09368	0.489024	c1_19	c1_19	c1_19	c1_19	c1_19	c1_19	c1_19	c1_19	c1_19	c1_19	c1_3	c1_3	c1_1	c1_1		YES						YES										YES
MRPL42	protein	-0.246554	-1.1181	-1.24825	-1.37	yes	c1_2,c1_6,c1_17	-	7	4.0928	0.557273	c1_17	c1_17	c1_17	c1_17	c1_17	c1_17	c1_6	c1_6	c1_6	c1_6	c1_6	c1_6	c1_1	c1_1	YES				YES											YES
U3_chr18	ncRNA	0.31733	ns	ns	-		c1_5,c1_14	-	8	4.03795	0.469422	c1_14	c1_14	c1_14	c1_14	c1_14	c1_14	c1_14	c1_14	c1_5	c1_5	c1_5	c1_5	c1_1	c1_1				YES									YES
CLCN6	protein	0.231496	ns	-1.16697	3.02		c1_2,c1_6,c1_18,c1_24,c1_28	-	6	4.02565	0.614737	c1_28	c1_28	c1_18	c1_18	c1_18	c1_18	c1_6	c1_6	c1_6	c1_6	c1_6	c1_6	c1_1	c1_1	YES				YES												YES						YES
PRKAR2A	protein	-0.257689	-1.19419	-1.17624	-1.86		c1_2,c1_6,c1_17	-	7	4.00819	0.550411	c1_17	c1_17	c1_17	c1_17	c1_17	c1_17	c1_6	c1_6	c1_6	c1_6	c1_6	c1_6	c1_1	c1_1	YES				YES											YES
SUCLG1	protein	-0.310613	-1.20149	ns	-1.89	yes	c1_5,c1_15	-	6	3.98931	0.619437	c1_15	c1_15	c1_15	c1_15	c1_15	c1_15	c1_15	c1_15	c1_5	c1_5	c1_5	c1_5	c1_1	c1_1				YES										YES
EBF3	protein	-0.298139	ns	ns	ns		c1_2,c1_7	-	8	3.98852	0.486013	c1_7	c1_7	c1_7	c1_7	c1_7	c1_7	c1_7	c1_7	c1_7	c1_7	c1_7	c1_7	c1_1	c1_1	YES					YES
COMMD9	protein	-0.21101	ns	ns	-1.96		c1_5,c1_12,c1_22	-	7	3.95412	0.551535	c1_22	c1_22	c1_22	c1_22	c1_12	c1_12	c1_12	c1_12	c1_5	c1_5	c1_5	c1_5	c1_1	c1_1				YES							YES										YES
TPI1	protein	-0.348179	-1.17419	-1.56067	2.83	yes	c1_3,c1_9,c1_19	-	7	3.93127	0.545485	c1_19	c1_19	c1_19	c1_19	c1_19	c1_19	c1_19	c1_19	c1_19	c1_19	c1_3	c1_3	c1_1	c1_1		YES						YES										YES
ACSS1	protein	0.264975	ns	ns	ns	yes	c1_3,c1_10	-	9	3.88129	0.36991	c1_10	c1_10	c1_10	c1_10	c1_10	c1_10	c1_10	c1_10	c1_10	c1_10	c1_3	c1_3	c1_1	c1_1		YES							YES
DDIT4L	protein	-0.257732	ns	-1.26421	ns		c1_3,c1_10	-	8	3.81984	0.427427	c1_10	c1_10	c1_10	c1_10	c1_10	c1_10	c1_10	c1_10	c1_10	c1_10	c1_3	c1_3	c1_1	c1_1		YES							YES
MPC1	protein	-0.256031	ns	ns	-4.34	yes	c1_3,c1_8	-	6	3.81897	0.626464	c1_8	c1_8	c1_8	c1_8	c1_8	c1_8	c1_8	c1_8	c1_8	c1_8	c1_3	c1_3	c1_1	c1_1		YES					YES
AC007238.1	ncRNA	-0.371725	ns	ns	-		c1_2,c1_6,c1_17	-	7	3.80607	0.542819	c1_17	c1_17	c1_17	c1_17	c1_17	c1_17	c1_6	c1_6	c1_6	c1_6	c1_6	c1_6	c1_1	c1_1	YES				YES											YES
COX7A1	protein	-0.318669	ns	ns	-	yes	c1_3,c1_8	-	6	3.80598	0.620121	c1_8	c1_8	c1_8	c1_8	c1_8	c1_8	c1_8	c1_8	c1_8	c1_8	c1_3	c1_3	c1_1	c1_1		YES					YES
LYPLA1P3	ncRNA	-0.374321	ns	-1.13002	-		c1_3,c1_9,c1_20	-	7	3.80345	0.541338	c1_20	c1_20	c1_20	c1_20	c1_20	c1_20	c1_20	c1_20	c1_20	c1_20	c1_3	c1_3	c1_1	c1_1		YES						YES											YES
PTRHD1	protein	-0.390981	ns	ns	ns		c1_5,c1_12,c1_21	-	7	3.76561	0.557638	c1_21	c1_21	c1_21	c1_21	c1_12	c1_12	c1_12	c1_12	c1_5	c1_5	c1_5	c1_5	c1_1	c1_1				YES							YES									YES
COX17	protein	-0.204848	-1.1486	ns	ns	yes	c1_5,c1_13	-	8	3.759	0.485227	c1_13	c1_13	c1_13	c1_13	c1_13	c1_13	c1_13	c1_13	c1_5	c1_5	c1_5	c1_5	c1_1	c1_1				YES								YES
TXNL1	protein	-0.272244	-1.13551	ns	ns		c1_2,c1_6,c1_17	-	6	3.7439	0.614829	c1_17	c1_17	c1_17	c1_17	c1_17	c1_17	c1_6	c1_6	c1_6	c1_6	c1_6	c1_6	c1_1	c1_1	YES				YES											YES
ZBTB16	protein	0.254865	ns	ns	ns		c1_3,c1_10	-	7	3.71627	0.486084	c1_10	c1_10	c1_10	c1_10	c1_10	c1_10	c1_10	c1_10	c1_10	c1_10	c1_3	c1_3	c1_1	c1_1		YES							YES
NDUFA12	protein	-0.237876	-1.1293	ns	-1.94	yes	c1_3,c1_8	-	6	3.69525	0.607116	c1_8	c1_8	c1_8	c1_8	c1_8	c1_8	c1_8	c1_8	c1_8	c1_8	c1_3	c1_3	c1_1	c1_1		YES					YES
PGK1	protein	-0.358763	-1.11748	-1.19126	-1.47	yes	c1_4	-	6	3.68753	0.62368	c1_4	c1_4	c1_4	c1_4	c1_4	c1_4	c1_4	c1_4	c1_4	c1_4	c1_4	c1_4	c1_1	c1_1			YES
NAA38	protein	-0.2506	ns	ns	-4.11		c1_5,c1_12,c1_21	-	7	3.6767	0.521848	c1_21	c1_21	c1_21	c1_21	c1_12	c1_12	c1_12	c1_12	c1_5	c1_5	c1_5	c1_5	c1_1	c1_1				YES							YES									YES
ITM2A	protein	-0.231704	ns	ns	-1.59		c1_2,c1_7	-	7	3.67485	0.486414	c1_7	c1_7	c1_7	c1_7	c1_7	c1_7	c1_7	c1_7	c1_7	c1_7	c1_7	c1_7	c1_1	c1_1	YES					YES
AC128689.1	ncRNA	0.334131	ns	ns	-		c1_5,c1_14	-	7	3.67083	0.54486	c1_14	c1_14	c1_14	c1_14	c1_14	c1_14	c1_14	c1_14	c1_5	c1_5	c1_5	c1_5	c1_1	c1_1				YES									YES
SSR4	protein	-0.252355	ns	ns	-1.79		c1_5,c1_12,c1_22	-	7	3.66373	0.549193	c1_22	c1_22	c1_22	c1_22	c1_12	c1_12	c1_12	c1_12	c1_5	c1_5	c1_5	c1_5	c1_1	c1_1				YES							YES										YES
CDK5RAP3	protein	0.264359	ns	ns	-1.56		c1_2,c1_6,c1_18,c1_25	-	7	3.63749	0.562911	c1_25	c1_25	c1_18	c1_18	c1_18	c1_18	c1_6	c1_6	c1_6	c1_6	c1_6	c1_6	c1_1	c1_1	YES				YES												YES							YES
SSBP1	protein	-0.267072	-1.19105	-1.12921	ns	yes	c1_4	-	8	3.56228	0.491135	c1_4	c1_4	c1_4	c1_4	c1_4	c1_4	c1_4	c1_4	c1_4	c1_4	c1_4	c1_4	c1_1	c1_1			YES
A1BG	protein	-0.316233	ns	ns	ns		c1_2,c1_6,c1_17	-	6	3.51872	0.614927	c1_17	c1_17	c1_17	c1_17	c1_17	c1_17	c1_6	c1_6	c1_6	c1_6	c1_6	c1_6	c1_1	c1_1	YES				YES											YES
JTB	protein	-0.245137	-1.09164	ns	-1.98		c1_5,c1_13	-	6	3.49777	0.604332	c1_13	c1_13	c1_13	c1_13	c1_13	c1_13	c1_13	c1_13	c1_5	c1_5	c1_5	c1_5	c1_1	c1_1				YES								YES
NR2F2	protein	0.28407	-1.44863	ns	ns		c1_2,c1_6,c1_17	-	6	3.49411	0.636776	c1_17	c1_17	c1_17	c1_17	c1_17	c1_17	c1_6	c1_6	c1_6	c1_6	c1_6	c1_6	c1_1	c1_1	YES				YES											YES
HDAC5	protein	0.240534	1.30441	1.40046	1.71		c1_2,c1_6,c1_18,c1_25	-	6	3.47635	0.627822	c1_25	c1_25	c1_18	c1_18	c1_18	c1_18	c1_6	c1_6	c1_6	c1_6	c1_6	c1_6	c1_1	c1_1	YES				YES												YES							YES
MYLK3	protein	0.235396	ns	ns	ns		c1_3,c1_10	-	7	3.47417	0.485719	c1_10	c1_10	c1_10	c1_10	c1_10	c1_10	c1_10	c1_10	c1_10	c1_10	c1_3	c1_3	c1_1	c1_1		YES							YES
ATP5L	protein	-0.199831	ns	ns	ns	yes	c1_5,c1_15	-	6	3.46267	0.629783	c1_15	c1_15	c1_15	c1_15	c1_15	c1_15	c1_15	c1_15	c1_5	c1_5	c1_5	c1_5	c1_1	c1_1				YES										YES
KIAA1217	protein	0.260379	ns	-1.1767	ns		c1_2,c1_6,c1_18,c1_25	-	6	3.42242	0.613732	c1_25	c1_25	c1_18	c1_18	c1_18	c1_18	c1_6	c1_6	c1_6	c1_6	c1_6	c1_6	c1_1	c1_1	YES				YES												YES							YES
MSI2	protein	-0.237175	ns	ns	-1.64		c1_2,c1_6,c1_17	-	6	3.40936	0.614246	c1_17	c1_17	c1_17	c1_17	c1_17	c1_17	c1_6	c1_6	c1_6	c1_6	c1_6	c1_6	c1_1	c1_1	YES				YES											YES
POMP	protein	-0.265853	-1.05518	-1.10909	2.88		c1_4	-	7	3.38955	0.545096	c1_4	c1_4	c1_4	c1_4	c1_4	c1_4	c1_4	c1_4	c1_4	c1_4	c1_4	c1_4	c1_1	c1_1			YES
RBFOX1	protein	0.219697	ns	ns	-1.65		c1_2,c1_6,c1_18,c1_24,c1_27	-	6	3.36812	0.625864	c1_27	c1_27	c1_18	c1_18	c1_18	c1_18	c1_6	c1_6	c1_6	c1_6	c1_6	c1_6	c1_1	c1_1	YES				YES												YES						YES
ALKBH3	protein	-0.233397	-1.21762	-1.09506	ns	yes	c1_2,c1_6,c1_17	-	6	3.35007	0.620739	c1_17	c1_17	c1_17	c1_17	c1_17	c1_17	c1_6	c1_6	c1_6	c1_6	c1_6	c1_6	c1_1	c1_1	YES				YES											YES
NFATC1	protein	0.222588	ns	ns	1.73		c1_2,c1_6,c1_18,c1_24,c1_26	-	6	3.33956	0.621097	c1_26	c1_26	c1_18	c1_18	c1_18	c1_18	c1_6	c1_6	c1_6	c1_6	c1_6	c1_6	c1_1	c1_1	YES				YES												YES						YES
SNORA12	ncRNA	0.395494	ns	ns	-		c1_2,c1_6,c1_17	-	5	3.33281	0.716248	c1_17	c1_17	c1_17	c1_17	c1_17	c1_17	c1_6	c1_6	c1_6	c1_6	c1_6	c1_6	c1_1	c1_1	YES				YES											YES
NDUFA2	protein	-0.262397	ns	ns	2.12	yes	c1_5,c1_15	-	6	3.33237	0.63343	c1_15	c1_15	c1_15	c1_15	c1_15	c1_15	c1_15	c1_15	c1_5	c1_5	c1_5	c1_5	c1_1	c1_1				YES										YES
IFT22	protein	-0.224423	ns	1.43358	-1.32		c1_5,c1_12,c1_21	-	6	3.32662	0.627094	c1_21	c1_21	c1_21	c1_21	c1_12	c1_12	c1_12	c1_12	c1_5	c1_5	c1_5	c1_5	c1_1	c1_1				YES							YES									YES
AC093585.1	ncRNA	-0.316653	ns	ns	ns		c1_5,c1_11	-	6	3.32371	0.631929	c1_11	c1_11	c1_11	c1_11	c1_11	c1_11	c1_11	c1_11	c1_5	c1_5	c1_5	c1_5	c1_1	c1_1				YES						YES
YPEL5	protein	-0.203726	1.26192	1.27376	2.52		c1_2,c1_6,c1_17	-	5	3.31117	0.708436	c1_17	c1_17	c1_17	c1_17	c1_17	c1_17	c1_6	c1_6	c1_6	c1_6	c1_6	c1_6	c1_1	c1_1	YES				YES											YES
AC064847.1	ncRNA	-0.426558	ns	ns	-		c1_4	-	5	3.29718	0.701862	c1_4	c1_4	c1_4	c1_4	c1_4	c1_4	c1_4	c1_4	c1_4	c1_4	c1_4	c1_4	c1_1	c1_1			YES
AKT2	protein	0.228593	ns	ns	-1.48		c1_2,c1_6,c1_17	-	5	3.29628	0.709125	c1_17	c1_17	c1_17	c1_17	c1_17	c1_17	c1_6	c1_6	c1_6	c1_6	c1_6	c1_6	c1_1	c1_1	YES				YES											YES
BACE1-AS	ncRNA	0.324031	-1.12001	ns	ns		c1_2,c1_6,c1_18,c1_24,c1_26	-	5	3.29547	0.71563	c1_26	c1_26	c1_18	c1_18	c1_18	c1_18	c1_6	c1_6	c1_6	c1_6	c1_6	c1_6	c1_1	c1_1	YES				YES												YES						YES
AL137222.1	ncRNA	0.339156	-1.27161	ns	ns		c1_2,c1_6,c1_17	-	5	3.27353	0.728394	c1_17	c1_17	c1_17	c1_17	c1_17	c1_17	c1_6	c1_6	c1_6	c1_6	c1_6	c1_6	c1_1	c1_1	YES				YES											YES
SAP18	protein	-0.172341	ns	ns	ns		c1_5,c1_13	-	5	3.27165	0.717791	c1_13	c1_13	c1_13	c1_13	c1_13	c1_13	c1_13	c1_13	c1_5	c1_5	c1_5	c1_5	c1_1	c1_1				YES								YES
CHCHD3P1	ncRNA	-0.417777	-1.15989	-1.24855	-		c1_3,c1_8	-	5	3.26985	0.742382	c1_8	c1_8	c1_8	c1_8	c1_8	c1_8	c1_8	c1_8	c1_8	c1_8	c1_3	c1_3	c1_1	c1_1		YES					YES
PLGRKT	protein	-0.201057	ns	ns	ns	yes	c1_5,c1_13	-	6	3.26642	0.617158	c1_13	c1_13	c1_13	c1_13	c1_13	c1_13	c1_13	c1_13	c1_5	c1_5	c1_5	c1_5	c1_1	c1_1				YES								YES
SATB1	protein	0.25515	ns	ns	-1.29		c1_2,c1_6,c1_17	-	5	3.25934	0.710387	c1_17	c1_17	c1_17	c1_17	c1_17	c1_17	c1_6	c1_6	c1_6	c1_6	c1_6	c1_6	c1_1	c1_1	YES				YES											YES
NOP16	protein	-0.234685	-1.98865	-1.66544	ns		c1_5,c1_12,c1_23	-	6	3.23961	0.630085	c1_23	c1_23	c1_23	c1_23	c1_12	c1_12	c1_12	c1_12	c1_5	c1_5	c1_5	c1_5	c1_1	c1_1				YES							YES											YES
AL513523.4	ncRNA	0.34424	ns	ns	-		c1_5,c1_14	-	6	3.22541	0.630026	c1_14	c1_14	c1_14	c1_14	c1_14	c1_14	c1_14	c1_14	c1_5	c1_5	c1_5	c1_5	c1_1	c1_1				YES									YES
HNRNPM	protein	0.228191	-1.10108	-1.27879	-1.86		c1_2,c1_6,c1_18,c1_24,c1_28	-	6	3.22405	0.653126	c1_28	c1_28	c1_18	c1_18	c1_18	c1_18	c1_6	c1_6	c1_6	c1_6	c1_6	c1_6	c1_1	c1_1	YES				YES												YES						YES
PUM1	protein	0.183276	-1.06474	ns	ns		c1_4	-	6	3.1862	0.621646	c1_4	c1_4	c1_4	c1_4	c1_4	c1_4	c1_4	c1_4	c1_4	c1_4	c1_4	c1_4	c1_1	c1_1			YES
RBM22	protein	0.233753	ns	ns	1.46		c1_2,c1_6,c1_18,c1_24,c1_27	-	6	3.16193	0.585173	c1_27	c1_27	c1_18	c1_18	c1_18	c1_18	c1_6	c1_6	c1_6	c1_6	c1_6	c1_6	c1_1	c1_1	YES				YES												YES						YES
AC130472.1	ncRNA	0.343588	ns	ns	-		c1_2,c1_6,c1_17	-	5	3.16088	0.736456	c1_17	c1_17	c1_17	c1_17	c1_17	c1_17	c1_6	c1_6	c1_6	c1_6	c1_6	c1_6	c1_1	c1_1	YES				YES											YES
AL035401.1	ncRNA	-0.348966	-1.21971	ns	-		c1_2,c1_6,c1_17	-	7	3.13919	0.549355	c1_17	c1_17	c1_17	c1_17	c1_17	c1_17	c1_6	c1_6	c1_6	c1_6	c1_6	c1_6	c1_1	c1_1	YES				YES											YES
GOLGA7	protein	-0.240672	ns	ns	ns		c1_5,c1_13	-	6	3.13757	0.618496	c1_13	c1_13	c1_13	c1_13	c1_13	c1_13	c1_13	c1_13	c1_5	c1_5	c1_5	c1_5	c1_1	c1_1				YES								YES
TIMMDC1	protein	-0.260435	ns	ns	-1.77	yes	c1_3,c1_9,c1_20	-	6	3.13323	0.619213	c1_20	c1_20	c1_20	c1_20	c1_20	c1_20	c1_20	c1_20	c1_20	c1_20	c1_3	c1_3	c1_1	c1_1		YES						YES											YES
GPAT4	protein	0.275878	ns	ns	1.38		c1_2,c1_6,c1_18,c1_24,c1_28	-	5	3.1277	0.7095	c1_28	c1_28	c1_18	c1_18	c1_18	c1_18	c1_6	c1_6	c1_6	c1_6	c1_6	c1_6	c1_1	c1_1	YES				YES												YES						YES
TCIM	protein	-0.207209	ns	ns	1.76		c1_2,c1_6,c1_17	-	7	3.1219	0.489478	c1_17	c1_17	c1_17	c1_17	c1_17	c1_17	c1_6	c1_6	c1_6	c1_6	c1_6	c1_6	c1_1	c1_1	YES				YES											YES
RNA5SP420	ncRNA	0.361908	ns	ns	-		c1_5,c1_14	-	7	3.11743	0.525396	c1_14	c1_14	c1_14	c1_14	c1_14	c1_14	c1_14	c1_14	c1_5	c1_5	c1_5	c1_5	c1_1	c1_1				YES									YES
AC091179.2	ncRNA	-0.354991	ns	ns	ns		c1_2,c1_6,c1_17	-	6	3.11499	0.619999	c1_17	c1_17	c1_17	c1_17	c1_17	c1_17	c1_6	c1_6	c1_6	c1_6	c1_6	c1_6	c1_1	c1_1	YES				YES											YES
RNU11-6P	ncRNA	-0.356978	ns	ns	-		c1_5,c1_11	-	5	3.11492	0.711106	c1_11	c1_11	c1_11	c1_11	c1_11	c1_11	c1_11	c1_11	c1_5	c1_5	c1_5	c1_5	c1_1	c1_1				YES						YES
NDUFC1	protein	-0.312601	ns	ns	-2.38	yes	c1_3,c1_8	-	5	3.11382	0.719125	c1_8	c1_8	c1_8	c1_8	c1_8	c1_8	c1_8	c1_8	c1_8	c1_8	c1_3	c1_3	c1_1	c1_1		YES					YES
E2F3	protein	-0.176041	-1.14638	-1.12794	ns		c1_3,c1_9,c1_19	-	6	3.10026	0.609756	c1_19	c1_19	c1_19	c1_19	c1_19	c1_19	c1_19	c1_19	c1_19	c1_19	c1_3	c1_3	c1_1	c1_1		YES						YES										YES
AFG3L1P	ncRNA	0.221358	ns	ns	1.44		c1_2,c1_6,c1_18,c1_25	-	6	3.09592	0.611657	c1_25	c1_25	c1_18	c1_18	c1_18	c1_18	c1_6	c1_6	c1_6	c1_6	c1_6	c1_6	c1_1	c1_1	YES				YES												YES							YES
TMEM59	protein	-0.249495	ns	1.17164	-1.86		c1_2,c1_6,c1_17	-	5	3.08651	0.703695	c1_17	c1_17	c1_17	c1_17	c1_17	c1_17	c1_6	c1_6	c1_6	c1_6	c1_6	c1_6	c1_1	c1_1	YES				YES											YES
AL590143.1	ncRNA	-0.320637	ns	ns	-		c1_3,c1_8	-	5	3.08192	0.721558	c1_8	c1_8	c1_8	c1_8	c1_8	c1_8	c1_8	c1_8	c1_8	c1_8	c1_3	c1_3	c1_1	c1_1		YES					YES
GPX4	protein	-0.197698	ns	1.20243	1.37	yes	c1_5,c1_12,c1_21	-	5	3.0662	0.709289	c1_21	c1_21	c1_21	c1_21	c1_12	c1_12	c1_12	c1_12	c1_5	c1_5	c1_5	c1_5	c1_1	c1_1				YES							YES									YES
LINC00592	ncRNA	-0.361473	ns	ns	ns		c1_2,c1_6,c1_18,c1_25	-	5	3.06262	0.705112	c1_25	c1_25	c1_18	c1_18	c1_18	c1_18	c1_6	c1_6	c1_6	c1_6	c1_6	c1_6	c1_1	c1_1	YES				YES												YES							YES
DHPS	protein	0.180132	ns	ns	-1.37		c1_2,c1_6,c1_17	-	4	3.06051	0.841586	c1_17	c1_17	c1_17	c1_17	c1_17	c1_17	c1_6	c1_6	c1_6	c1_6	c1_6	c1_6	c1_1	c1_1	YES				YES											YES
OIP5-AS1	ncRNA	-0.379748	ns	ns	-2.24		c1_3,c1_9,c1_19	-	6	3.05809	0.610014	c1_19	c1_19	c1_19	c1_19	c1_19	c1_19	c1_19	c1_19	c1_19	c1_19	c1_3	c1_3	c1_1	c1_1		YES						YES										YES
MTX2	protein	-0.238237	ns	ns	ns	yes	c1_3,c1_8	-	5	3.04618	0.720742	c1_8	c1_8	c1_8	c1_8	c1_8	c1_8	c1_8	c1_8	c1_8	c1_8	c1_3	c1_3	c1_1	c1_1		YES					YES
MRPL34	protein	-0.271156	-1.19805	-1.15782	-1.95	yes	c1_5,c1_12,c1_21	-	6	3.03361	0.624617	c1_21	c1_21	c1_21	c1_21	c1_12	c1_12	c1_12	c1_12	c1_5	c1_5	c1_5	c1_5	c1_1	c1_1				YES							YES									YES
IQUB	protein	0.168367	ns	ns	ns		c1_3,c1_9,c1_19	-	6	3.03228	0.611069	c1_19	c1_19	c1_19	c1_19	c1_19	c1_19	c1_19	c1_19	c1_19	c1_19	c1_3	c1_3	c1_1	c1_1		YES						YES										YES
FAM86JP	ncRNA	-0.417999	ns	1.09988	-		c1_2,c1_6,c1_17	-	6	3.03166	0.618314	c1_17	c1_17	c1_17	c1_17	c1_17	c1_17	c1_6	c1_6	c1_6	c1_6	c1_6	c1_6	c1_1	c1_1	YES				YES											YES
LINC00116	protein	-0.260834	-1.22445	ns	ns		c1_3,c1_8	-	5	3.02534	0.708616	c1_8	c1_8	c1_8	c1_8	c1_8	c1_8	c1_8	c1_8	c1_8	c1_8	c1_3	c1_3	c1_1	c1_1		YES					YES
ZFAND2B	protein	-0.221806	-1.08662	ns	ns		c1_5,c1_13	-	6	3.02331	0.613579	c1_13	c1_13	c1_13	c1_13	c1_13	c1_13	c1_13	c1_13	c1_5	c1_5	c1_5	c1_5	c1_1	c1_1				YES								YES
MCTS1	protein	-0.328183	ns	ns	-1.92		c1_2,c1_6,c1_17	-	6	3.01086	0.619465	c1_17	c1_17	c1_17	c1_17	c1_17	c1_17	c1_6	c1_6	c1_6	c1_6	c1_6	c1_6	c1_1	c1_1	YES				YES											YES
SERF2	protein	-0.319704	ns	ns	-2.1		c1_5,c1_12,c1_22	-	5	3.00691	0.709638	c1_22	c1_22	c1_22	c1_22	c1_12	c1_12	c1_12	c1_12	c1_5	c1_5	c1_5	c1_5	c1_1	c1_1				YES							YES										YES
ZNF252P	ncRNA	-0.396786	ns	ns	1.82		c1_4	-	5	3.00049	0.713149	c1_4	c1_4	c1_4	c1_4	c1_4	c1_4	c1_4	c1_4	c1_4	c1_4	c1_4	c1_4	c1_1	c1_1			YES
UQCRQ	protein	-0.285827	ns	-1.10315	-2.01	yes	c1_3,c1_8	-	6	2.99051	0.622068	c1_8	c1_8	c1_8	c1_8	c1_8	c1_8	c1_8	c1_8	c1_8	c1_8	c1_3	c1_3	c1_1	c1_1		YES					YES
NCOA7	protein	-0.209291	ns	ns	5.54		c1_2,c1_6,c1_17	-	6	2.98894	0.607432	c1_17	c1_17	c1_17	c1_17	c1_17	c1_17	c1_6	c1_6	c1_6	c1_6	c1_6	c1_6	c1_1	c1_1	YES				YES											YES
PSMD13	protein	-0.2447	ns	-1.13456	1.73		c1_5,c1_13	-	5	2.96492	0.71736	c1_13	c1_13	c1_13	c1_13	c1_13	c1_13	c1_13	c1_13	c1_5	c1_5	c1_5	c1_5	c1_1	c1_1				YES								YES
SKAP2	protein	0.414874	ns	ns	-1.59		c1_3,c1_9,c1_19	-	6	2.93081	0.622188	c1_19	c1_19	c1_19	c1_19	c1_19	c1_19	c1_19	c1_19	c1_19	c1_19	c1_3	c1_3	c1_1	c1_1		YES						YES										YES
BAG1	protein	-0.258335	ns	ns	ns		c1_3,c1_8	-	5	2.92531	0.709827	c1_8	c1_8	c1_8	c1_8	c1_8	c1_8	c1_8	c1_8	c1_8	c1_8	c1_3	c1_3	c1_1	c1_1		YES					YES
VPS45	protein	0.206533	-1.10167	-1.12648	-1.32		c1_3,c1_9,c1_19	-	6	2.924	0.628701	c1_19	c1_19	c1_19	c1_19	c1_19	c1_19	c1_19	c1_19	c1_19	c1_19	c1_3	c1_3	c1_1	c1_1		YES						YES										YES
MRPL33	protein	-0.214997	-1.18362	ns	ns	yes	c1_5,c1_15	-	5	2.91953	0.719136	c1_15	c1_15	c1_15	c1_15	c1_15	c1_15	c1_15	c1_15	c1_5	c1_5	c1_5	c1_5	c1_1	c1_1				YES										YES
CCDC50	protein	-0.211683	ns	1.12823	1.43		c1_2,c1_6,c1_17	-	5	2.91828	0.714523	c1_17	c1_17	c1_17	c1_17	c1_17	c1_17	c1_6	c1_6	c1_6	c1_6	c1_6	c1_6	c1_1	c1_1	YES				YES											YES
ATP6V0CP3	ncRNA	0.337995	ns	ns	-		c1_2,c1_6,c1_17	-	5	2.90999	0.734194	c1_17	c1_17	c1_17	c1_17	c1_17	c1_17	c1_6	c1_6	c1_6	c1_6	c1_6	c1_6	c1_1	c1_1	YES				YES											YES
PSME3	protein	-0.229211	-1.17979	ns	ns		c1_3,c1_9,c1_19	-	5	2.90026	0.692368	c1_19	c1_19	c1_19	c1_19	c1_19	c1_19	c1_19	c1_19	c1_19	c1_19	c1_3	c1_3	c1_1	c1_1		YES						YES										YES
TTC1	protein	-0.213571	-1.1239	ns	ns		c1_4	-	5	2.89969	0.703431	c1_4	c1_4	c1_4	c1_4	c1_4	c1_4	c1_4	c1_4	c1_4	c1_4	c1_4	c1_4	c1_1	c1_1			YES
POLR2K	protein	-0.259715	ns	ns	ns		c1_5,c1_13	-	6	2.89784	0.62907	c1_13	c1_13	c1_13	c1_13	c1_13	c1_13	c1_13	c1_13	c1_5	c1_5	c1_5	c1_5	c1_1	c1_1				YES								YES
AL391244.1	ncRNA	-0.378922	ns	ns	-1.47		c1_5,c1_14	-	6	2.89267	0.629582	c1_14	c1_14	c1_14	c1_14	c1_14	c1_14	c1_14	c1_14	c1_5	c1_5	c1_5	c1_5	c1_1	c1_1				YES									YES
RPS6KA5	protein	0.335044	1.49454	1.43303	ns		c1_3,c1_10	-	6	2.89198	0.62535	c1_10	c1_10	c1_10	c1_10	c1_10	c1_10	c1_10	c1_10	c1_10	c1_10	c1_3	c1_3	c1_1	c1_1		YES							YES
TANK	protein	-0.235702	1.2253	ns	1.74		c1_2,c1_6,c1_17	-	5	2.87987	0.704783	c1_17	c1_17	c1_17	c1_17	c1_17	c1_17	c1_6	c1_6	c1_6	c1_6	c1_6	c1_6	c1_1	c1_1	YES				YES											YES
GNAS	protein	0.30962	ns	1.09975	2.8		c1_2,c1_6,c1_17	-	5	2.87319	0.716312	c1_17	c1_17	c1_17	c1_17	c1_17	c1_17	c1_6	c1_6	c1_6	c1_6	c1_6	c1_6	c1_1	c1_1	YES				YES											YES
PFKFB2	protein	0.333406	ns	ns	2.08		c1_3,c1_10	-	6	2.86309	0.4	c1_10	c1_10	c1_10	c1_10	c1_10	c1_10	c1_10	c1_10	c1_10	c1_10	c1_3	c1_3	c1_1	c1_1		YES							YES
CEP57L1P1	ncRNA	-0.480921	ns	ns	-		c1_2,c1_6,c1_17	-	5	2.86249	0.702917	c1_17	c1_17	c1_17	c1_17	c1_17	c1_17	c1_6	c1_6	c1_6	c1_6	c1_6	c1_6	c1_1	c1_1	YES				YES											YES
ZNF160	protein	-0.246455	1.42544	ns	1.78		c1_2,c1_6,c1_17	-	5	2.84891	0.714585	c1_17	c1_17	c1_17	c1_17	c1_17	c1_17	c1_6	c1_6	c1_6	c1_6	c1_6	c1_6	c1_1	c1_1	YES				YES											YES
LINC00378	ncRNA	0.360227	ns	ns	-		c1_5,c1_14	-	5	2.84865	0.743637	c1_14	c1_14	c1_14	c1_14	c1_14	c1_14	c1_14	c1_14	c1_5	c1_5	c1_5	c1_5	c1_1	c1_1				YES									YES
PSEN2	protein	-0.302748	ns	ns	1.88		c1_3,c1_9,c1_19	-	6	2.84779	0.620453	c1_19	c1_19	c1_19	c1_19	c1_19	c1_19	c1_19	c1_19	c1_19	c1_19	c1_3	c1_3	c1_1	c1_1		YES						YES										YES
CPQ	protein	-0.232615	ns	1.15326	ns		c1_2,c1_7	-	6	2.83677	0.536862	c1_7	c1_7	c1_7	c1_7	c1_7	c1_7	c1_7	c1_7	c1_7	c1_7	c1_7	c1_7	c1_1	c1_1	YES					YES
AL645568.2	ncRNA	-0.401835	ns	ns	ns		c1_2,c1_6,c1_17	-	5	2.82675	0.722516	c1_17	c1_17	c1_17	c1_17	c1_17	c1_17	c1_6	c1_6	c1_6	c1_6	c1_6	c1_6	c1_1	c1_1	YES				YES											YES
RPL13P5	ncRNA	-0.364434	ns	ns	ns		c1_5,c1_14	-	5	2.81569	0.714481	c1_14	c1_14	c1_14	c1_14	c1_14	c1_14	c1_14	c1_14	c1_5	c1_5	c1_5	c1_5	c1_1	c1_1				YES									YES
TSPOAP1	protein	0.259913	ns	ns	ns	yes	c1_5,c1_14	-	6	2.7902	0.649056	c1_14	c1_14	c1_14	c1_14	c1_14	c1_14	c1_14	c1_14	c1_5	c1_5	c1_5	c1_5	c1_1	c1_1				YES									YES
FBXO22	protein	-0.28529	-1.11755	ns	2.7		c1_2,c1_6,c1_17	-	5	2.78871	0.710591	c1_17	c1_17	c1_17	c1_17	c1_17	c1_17	c1_6	c1_6	c1_6	c1_6	c1_6	c1_6	c1_1	c1_1	YES				YES											YES
KCND3-AS1	ncRNA	-0.361795	ns	ns	ns		c1_5,c1_11	-	5	2.7791	0.724377	c1_11	c1_11	c1_11	c1_11	c1_11	c1_11	c1_11	c1_11	c1_5	c1_5	c1_5	c1_5	c1_1	c1_1				YES						YES
TIPRL	protein	-0.267599	-1.12481	ns	ns		c1_4	-	5	2.77563	0.707049	c1_4	c1_4	c1_4	c1_4	c1_4	c1_4	c1_4	c1_4	c1_4	c1_4	c1_4	c1_4	c1_1	c1_1			YES
ITIH5	protein	-0.235058	ns	ns	2.13		c1_2,c1_7	-	5	2.77157	0.727368	c1_7	c1_7	c1_7	c1_7	c1_7	c1_7	c1_7	c1_7	c1_7	c1_7	c1_7	c1_7	c1_1	c1_1	YES					YES
STAMBP	protein	-0.252658	ns	1.11672	ns		c1_3,c1_9,c1_19	-	5	2.76834	0.710809	c1_19	c1_19	c1_19	c1_19	c1_19	c1_19	c1_19	c1_19	c1_19	c1_19	c1_3	c1_3	c1_1	c1_1		YES						YES										YES
LINC02353	ncRNA	-0.408527	ns	ns	-		c1_2,c1_6,c1_17	-	6	2.7632	0.627587	c1_17	c1_17	c1_17	c1_17	c1_17	c1_17	c1_6	c1_6	c1_6	c1_6	c1_6	c1_6	c1_1	c1_1	YES				YES											YES
RAB6C-AS1	ncRNA	-0.357649	ns	ns	ns		c1_5,c1_11	-	7	2.76081	0.572063	c1_11	c1_11	c1_11	c1_11	c1_11	c1_11	c1_11	c1_11	c1_5	c1_5	c1_5	c1_5	c1_1	c1_1				YES						YES
RAD54L2	protein	0.281158	ns	ns	ns		c1_2,c1_6,c1_18,c1_24,c1_28	-	5	2.75418	0.724248	c1_28	c1_28	c1_18	c1_18	c1_18	c1_18	c1_6	c1_6	c1_6	c1_6	c1_6	c1_6	c1_1	c1_1	YES				YES												YES						YES
MTMR4	protein	0.227999	-1.20577	-1.26952	-1.5		c1_3,c1_10	-	6	2.74908	0.600322	c1_10	c1_10	c1_10	c1_10	c1_10	c1_10	c1_10	c1_10	c1_10	c1_10	c1_3	c1_3	c1_1	c1_1		YES							YES
FAS	protein	-0.249367	ns	ns	9.32		c1_2,c1_6,c1_17	-	6	2.74855	0.616824	c1_17	c1_17	c1_17	c1_17	c1_17	c1_17	c1_6	c1_6	c1_6	c1_6	c1_6	c1_6	c1_1	c1_1	YES				YES											YES
AC093010.3	ncRNA	0.387632	ns	ns	-		c1_2,c1_6,c1_17	-	5	2.74192	0.716998	c1_17	c1_17	c1_17	c1_17	c1_17	c1_17	c1_6	c1_6	c1_6	c1_6	c1_6	c1_6	c1_1	c1_1	YES				YES											YES
GABPAP	ncRNA	-0.322648	ns	ns	-		c1_2,c1_6,c1_17	-	5	2.74048	0.724222	c1_17	c1_17	c1_17	c1_17	c1_17	c1_17	c1_6	c1_6	c1_6	c1_6	c1_6	c1_6	c1_1	c1_1	YES				YES											YES
MRPL48	protein	-0.237955	-1.11478	ns	-2.16	yes	c1_5,c1_12,c1_21	-	6	2.72927	0.619723	c1_21	c1_21	c1_21	c1_21	c1_12	c1_12	c1_12	c1_12	c1_5	c1_5	c1_5	c1_5	c1_1	c1_1				YES							YES									YES
ERCC8	protein	-0.265368	ns	ns	ns		c1_2,c1_6,c1_17	-	5	2.70745	0.714051	c1_17	c1_17	c1_17	c1_17	c1_17	c1_17	c1_6	c1_6	c1_6	c1_6	c1_6	c1_6	c1_1	c1_1	YES				YES											YES
DVL2	protein	0.25304	-1.07203	ns	2.09		c1_2,c1_6,c1_18,c1_24,c1_26	-	5	2.70723	0.752824	c1_26	c1_26	c1_18	c1_18	c1_18	c1_18	c1_6	c1_6	c1_6	c1_6	c1_6	c1_6	c1_1	c1_1	YES				YES												YES						YES
MRPS33	protein	-0.321061	-1.14972	ns	-1.92	yes	c1_3,c1_8	-	5	2.7013	0.703581	c1_8	c1_8	c1_8	c1_8	c1_8	c1_8	c1_8	c1_8	c1_8	c1_8	c1_3	c1_3	c1_1	c1_1		YES					YES
SMAD3	protein	0.274401	ns	1.31639	4.12		c1_2,c1_6,c1_17	-	4	2.69924	0.840623	c1_17	c1_17	c1_17	c1_17	c1_17	c1_17	c1_6	c1_6	c1_6	c1_6	c1_6	c1_6	c1_1	c1_1	YES				YES											YES
MPV17	protein	0.19633	ns	ns	1.5	yes	c1_2,c1_6,c1_18,c1_25	-	6	2.6904	0.637353	c1_25	c1_25	c1_18	c1_18	c1_18	c1_18	c1_6	c1_6	c1_6	c1_6	c1_6	c1_6	c1_1	c1_1	YES				YES												YES							YES
SNRPD2	protein	-0.25839	-1.10191	ns	-1.48		c1_5,c1_12,c1_22	-	5	2.68466	0.721912	c1_22	c1_22	c1_22	c1_22	c1_12	c1_12	c1_12	c1_12	c1_5	c1_5	c1_5	c1_5	c1_1	c1_1				YES							YES										YES
OPN3	protein	-0.208343	ns	ns	-1.48		c1_3,c1_9,c1_20	-	6	2.67433	0.621157	c1_20	c1_20	c1_20	c1_20	c1_20	c1_20	c1_20	c1_20	c1_20	c1_20	c1_3	c1_3	c1_1	c1_1		YES						YES											YES
[truncated: 547 more rows]
[truncated: 3 more columns]

## Sheet: Data 8
Comparison of age and exercise training responses
Age GRP	Gene ID	Age CC	TRT FC	DRET FC	comment
[truncated: 47 more rows]

## Sheet: Data 9
Protein Protein Interaction network based on the Group 1 Rapamycin insensitive genes as input into tissue specific (muscle, brain) PPI analysis
[truncated: 13 more rows]

[truncated: 3 more sheets: GO IPA lists, in vitro ns RAPA Grp 1 2 genes, IS Connectivity notes]
